# Supplementary material for: The multiplicity of thioredoxin systems meets the specific lifestyles of Clostridia
Source: PLoS Pathog. 2024 Feb 8;20(2):e1012001. doi: 10.1371/journal.ppat.1012001 (PMC10880999; doi:10.1371/journal.ppat.1012001)
Supplement: S1 Data — (XLSX) [file ppat.1012001.s011.xlsx]

## Sheet: Fig 1A
TaxID	Phylum	Class	Order	Family	Genus	Species	TrxA_1	TrxA_2	TrxA_3	TrxA_4	TrxA_5	TrxA_6	TrxB_1	Class_TrxB_1	TrxB_2	Class_TrxB_2	TrxB_3	Class_TrxB_3	TrxB_4	Class_TrxB_4
1960156	Abditibacteriota	Abditibacteria	Abditibacteriales	Abitibacteriaceae	Abditibacterium	Abditibacterium utsteinense	WP_106380434.1	WP_105483158.1					WP_105484044.1	NTR
204669	Acidobacteria	Acidobacteriia	Acidobacteriales	Acidobacteriaceae	Candidatus Koribacter	Candidatus Koribacter versatilis Ellin345	WP_011523869.1						WP_011522141	NTR
926566	Acidobacteria	Acidobacteriia	Acidobacteriales	Acidobacteriaceae	Terriglobus	Terriglobus roseus DSM 18391	WP_014786276.1						WP_014784702	NTR
454194	Acidobacteria	Blastocatellia	Blastocatellales	Pyrinomonadaceae	Pyrinomonas	Pyrinomonas methylaliphatogenes	WP_041975977.1						CDM66924.1	NTR
2169413	Acidobacteria	Blastocatellia	NA	NA	NA	Blastocatellia bacterium AA13	PYP88560.1						PYP84707.1	NTR
2073116	Acidobacteria	Holophagae	NA	NA	NA	Holophagae bacterium	PWB75229.1	PWB70826.1					PWB73686.1	NTR
1313172	Actinobacteria	Acidimicrobiia	Acidimicrobiales	Ilumatobacteraceae	Ilumatobacter	Ilumatobacter coccineus YM16-304	WP_015443843.1	WP_015439994.1					WP_015443841.1	NTR
83332	Actinobacteria	Actinobacteria	Corynebacteriales	Mycobacteriaceae	Mycobacterium	Mycobacterium tuberculosis H37Rv	WP_003400164.1	WP_003407501.1	WP_003900345.1	WP_003898598.1			WP_003900782.1	NTR
1531429	Actinobacteria	Coriobacteriia	Coriobacteriales	Coriobacteriaceae	NA	Coriobacteriaceae bacterium 68-1-3	WP_039688593.1						WP_039688609.1	NTR
591198	Actinobacteria	Nitriliruptoria	Euzebyales	Euzebyaceae	Euzebya	Euzebya tangerina	WP_116715562.1						WP_116713446.1	NTR
2051957	Actinobacteria	Rubrobacteria	Rubrobacterales	Rubrobacteraceae	Rubrobacter	Rubrobacter indicoceani	WP_119069385.1						WP_119070270.1	NTR
436114	Aquificae	Aquificae	Aquificales	Hydrogenothermaceae	Sulfurihydrogenibium	Sulfurihydrogenibium sp. YO3AOP1	NA						NA
1298851	Aquificae	Aquificae	Aquificales	NA	Thermosulfidibacter	Thermosulfidibacter takaii ABI70S6	WP_068549367.1						WP_068550046.1	NTR
240169	Aquificae	Aquificae	Desulfurobacteriales	Desulfurobacteriaceae	Desulfurobacterium	Desulfurobacterium atlanticum	WP_089323546.1						WP_180706458.1	NTR
868864	Aquificae	Aquificae	Desulfurobacteriales	Desulfurobacteriaceae	Desulfurobacterium	Desulfurobacterium thermolithotrophum DSM 11699	WP_013638794.1						WP_013638795.1	NTR
648996	Aquificae	Aquificae	Desulfurobacteriales	Desulfurobacteriaceae	Thermovibrio	Thermovibrio ammonificans HB-1	WP_013538222.1						WP_013538221.1	NTR
1303518	Armatimonadetes	Chthonomonadetes	Chthonomonadales	Chthonomonadaceae	Chthonomonas	Chthonomonas calidirosea T49	WP_016481530.1						WP_016483878.1	NTR
661478	Armatimonadetes	Fimbriimonadia	Fimbriimonadales	Fimbriimonadaceae	Fimbriimonas	Fimbriimonas ginsengisoli Gsoil 348	AIE83912.1						WP_025229595.1	NTR
2004468	Armatimonadetes	NA	NA	NA	NA	Armatimonadetes bacterium Uphvl-Ar2	ARU44385.1	ARU45053.1					ARU44421.1	NTR
1642647	Bacteroidetes	Bacteroidia	Bacteroidales	Dysgonamonadaceae	Proteiniphilum	Proteiniphilum saccharofermentans	WP_197684894.1	WP_232001569.1	WP_076928403.1				WP_076928652	NTR	WP_083710990.1	NTR
1176587	Bacteroidetes	Chitinophagia	Chitinophagales	Chitinophagaceae	Niabella	Niabella ginsenosidivorans	WP_067756795.1	WP_067761872.1	WP_067750829.1				WP_067761882.1	NTR
402612	Bacteroidetes	Flavobacteriia	Flavobacteriales	Flavobacteriaceae	Flavobacterium	Flavobacterium psychrophilum JIP02/86	WP_011962434.1	WP_011963919.1	WP_011963838.1				WP_011962776.1	NTR
188932	Bacteroidetes	Sphingobacteriia	Sphingobacteriales	Sphingobacteriaceae	Pedobacter	Pedobacter cryoconitis	WP_068403141.1	WP_184624783.1	WP_184623809.1				WP_184659797.1	NTR
1749045	Balneolaeota	Balneolia	Balneolales	Balneolaceae	Gracilimonas	Gracilimonas amylolytica	WP_103664642.1	WP_103665266.1	WP_103663591.1				WP_103664007.1	NTR
1986665	Balneolaeota	Balneolia	Balneolales	Balneolaceae	NA	Rhodothermaceae bacterium TMED105	RPF79400.1	RPF81807.1					RPF81403.1	NTR
2094027	Balneolaeota	Balneolia	NA	NA	NA	Balneolia bacterium	MCH8558065.1	MCH8557252.1					MCH8558566.1	NTR
1457365	Balneolaeota	NA	NA	NA	Candidatus Cyclonatronum	Candidatus Cyclonatronum proteinivorum	WP_114984769.1	WP_114983060.1					WP_114985452.1	NTR
693075	Caldiserica	Caldisericia	Caldisericales	Caldisericaceae	Caldisericum	Caldisericum exile	WP_014453523.1						WP_014453493.1	NTR
1973933	Caldiserica	NA	NA	NA	NA	Caldiserica bacterium CG17_big_fil_post_rev_8_21_14_2_50_35_7	PIW10194.1						NA
1973932	Caldiserica	NA	NA	NA	NA	Caldiserica bacterium CG02_land_8_20_14_3_00_36_38	PIV57185.1						PIV56656.1	NTR
880073	Calditrichaeota	Calditrichae	Calditrichales	Calditrichaceae	Caldithrix	Caldithrix abyssi DSM 13497	APF19155.1						WP_006928360.1	NTR
1797576	Calditrichaeota	Calditrichae	Calditrichales	Calditrichaceae	Caldithrix	Caldithrix sp. RBG_13_44_9	OGB69435.1						OGB67076.1	NTR
2052330	candidate division FCPU426	NA	NA	NA	NA	candidate division FCPU426 bacterium	MBN1595493.1	MBN1596371.1					MBN1595494.1	NTR	MBN1596554.1	NTR
2072418	candidate division GN15	NA	NA	NA	NA	candidate division GN15 bacterium	MBD3401305.1	MBD3332261.1					MBD3258775.1	NTR
1704032	candidate division KD3-62	NA	NA	NA	NA	candidate division KD3-62 bacterium DG_56	KPJ62377.1	KPJ64209.1					NA
1956175	candidate division KSB1	NA	NA	NA	NA	candidate division KSB1 bacterium 4484_188	OPX33963.1	OPX32390.1					OPX35049.1	Non-NTR
1970772	candidate division KSB1	NA	NA	NA	NA	candidate division KSB1 bacterium 4484_87	OQX84512.1						OQX87389.1	NTR	OQX88695.1	Non-NTR
1971636	candidate division KSB1	NA	NA	NA	NA	candidate division KSB1 bacterium 4572_119	OQX94858.1						NA
1798559	candidate division KSB1	NA	NA	NA	NA	candidate division KSB1 bacterium RBG_16_48_16	OGC09014.1	OGC06240.1					NA
2044937	candidate division KSB1	NA	NA	NA	NA	candidate division KSB3 bacterium	MBD3305555.1	MBD3307639.1					MBD3308549.1	NTR
2012998	candidate division LCP-89	NA	NA	NA	NA	candidate division LCP-89 bacterium B3_LCP	TKJ41094.1	TKJ37551.1	TKJ40261.1				TKJ40720.1	NTR
2211376	candidate division NC10	NA	NA	NA	Candidatus Methylomirabilis	Candidatus Methylomirabilis lanthanidiphila	VUZ84355.1						VUZ86132.1	NTR
2033718	candidate division NC10	NA	NA	NA	Candidatus Methylomirabilis	Candidatus Methylomirabilis limnetica	WP_107563107.1						WP_107563802	NTR
671143	candidate division NC10	NA	NA	NA	Candidatus Methylomirabilis	Candidatus Methylomirabilis oxyfera	KAB2961167.1						KAB2958795.1	NTR
2032687	candidate division NC10	NA	NA	NA	Candidatus Methylomirabilis	Candidatus Methylomirabilis sp.	MBZ0220122.1						MBZ0251905.1	NTR	MBZ0220090.1	NTR
1980939	candidate division NPL-UPA2	NA	NA	NA	NA	candidate division NPL-UPA2 bacterium Unc8	RIH99569.1						RII00991.1	NTR
1703762	candidate division SM23-31	NA	NA	NA	NA	bacterium SM23_31	KPK89706.1	KPK95810.1					KPK89836.1	NTR
1635278	candidate division TA06	NA	NA	NA	NA	candidate division TA06 bacterium 32_111	KUK50537.1						KUK50535.1	NTR
1703771	candidate division TA06	NA	NA	NA	NA	candidate division TA06 bacterium DG_26	KPJ50454.1	KPJ49497.1					NA
1703772	candidate division TA06	NA	NA	NA	NA	candidate division TA06 bacterium DG_78	KPJ72856.1						NA
1619077	candidate division TM6	NA	NA	NA	NA	candidate division TM6 bacterium GW2011_GWF2_28_16	KKP24271.1	KKP23827.1					AKM81361.1	NTR	KKP23823.1	NTR	KKP23825.1	NTR TRX
1619083	candidate division TM6	NA	NA	NA	NA	candidate division TM6 bacterium GW2011_GWF2_37_49	KKQ32823.1	KKQ32240.1					KKQ32678.1	NTR	KKQ32048.1	NTR
1802375	candidate division TM6	NA	NA	NA	NA	candidate division TM6 bacterium RIFCSPHIGHO2_12_FULL_32_22	OGB84359.1	OGB83900.1					OGB84287.1	NTR	OGB83108.1	NTR TRX	OGB84140.1	NTR
1802565	candidate division WOR-1	NA	NA	NA	NA	candidate division WOR-1 bacterium RIFCSPHIGHO2_02_FULL_45_12	OGB88598.1	OGB87953.1					OGB87513.1	NTR
1802570	candidate division WOR-1	NA	NA	NA	NA	candidate division WOR-1 bacterium RIFOXYA12_FULL_43_27	OGC04747.1						OGC04341.1	NTR	OGC05268.1	Non-NTR
1802572	candidate division WOR-1	NA	NA	NA	NA	candidate division WOR-1 bacterium RIFOXYA2_FULL_36_21	OGC08162.1	OGC05795.1	OGC06708.1				OGC07768.1	NTR	OGC07638.1	Non-NTR
1802577	candidate division WOR-1	NA	NA	NA	NA	candidate division WOR-1 bacterium RIFOXYB12_FULL_52_16	OGC29652.1	OGC31292.1	OGC29175.1				OGC30797.1	NTR	OGC29173.1	Non-NTR
1802580	candidate division WOR-1	NA	NA	NA	NA	candidate division WOR-1 bacterium RIFOXYB2_FULL_42_35	OGC21875.1	OGC23387.1					OGC23338.1	NTR	OGC21900.1	Non-NTR
1703779	candidate division WOR-3	NA	NA	NA	NA	candidate division WOR_3 bacterium SM23_42	KPK62681.1	KPK62684.1	KPK64690.1				KPK63901.1	Non-NTR	KPK62843.1	NTR TRX
1703780	candidate division WOR-3	NA	NA	NA	NA	candidate division WOR_3 bacterium SM23_60	KPK72083.1	KPK72089.1	KPK72430.1				KPK73730.1	NTR	KPK69057.1	NTR TRX
1973748	candidate division WOR-3	NA	NA	NA	NA	candidate division WOR-3 bacterium JGI_Cruoil_03_44_89	OYD15016.1	OYD14605.1					OYD15709.1	Non-NTR
1973747	candidate division WOR-3	NA	NA	NA	NA	candidate division WOR-3 bacterium JGI_Cruoil_03_51_56	OYD13792.1	OYD15082.1					OYD15574.1	NTR
2099669	candidate division WS1	NA	NA	NA	NA	candidate division WS1 bacterium	NLJ35393.1	NLJ35394.1					NLJ35605.1	NTR	NLO04675.1	NTR	NLO73224.1	NTR	NLN89017.1	NTR
1970780	candidate division Zixibacteria	NA	NA	NA	NA	candidate division Zixibacteria bacterium 4484_93	OQX88756.1	OQX88759.1					OQX89387.1	Non-NTR
1802784	candidate division Zixibacteria	NA	NA	NA	NA	candidate division Zixibacteria bacterium RBG_16_43_9	OGC80867.1	OGC80868.1					NA
1802788	candidate division Zixibacteria	NA	NA	NA	NA	candidate division Zixibacteria bacterium RBG_19FT_COMBO_42_43	OGC85988.1	OGC85412.1	OGC83450.1				OGC84082.1	NTR
1703425	candidate division Zixibacteria	NA	NA	NA	NA	candidate division Zixibacteria bacterium SM23_73	KPK77497.1	KPK77502.1					NA
1703426	candidate division Zixibacteria	NA	NA	NA	NA	candidate division Zixibacteria bacterium SM23_73_2	KPL01610.1	KPL00579.1	KPL02820.1	KPL00079.1			KPL04119.1	Non-NTR
2093361	Candidatus Abyssubacteria	NA	NA	NA	NA	Candidatus Abyssubacteria bacterium SURF_17	RJP72663.1	RJP66776.1					NA
2093360	Candidatus Abyssubacteria	NA	NA	NA	NA	Candidatus Abyssubacteria bacterium SURF_5	RJP16136.1	RJP20661.1					NA
1775674	Candidatus Aegiribacteria	NA	NA	NA	Candidatus Aegiribacteria	Candidatus Aegiribacteria bacterium MLS_C	OPL19441.1	OPL19102.1	OPL19781.1				OPL19442.1	NTR
2012485	Candidatus Aerophobetes	NA	NA	NA	Candidatus Aerophobus	Candidatus Aerophobetes bacterium Ae_b3a	TKJ47949.1						TKJ45163.1	NTR	TKJ46810.1	Non-NTR
2012486	Candidatus Aerophobetes	NA	NA	NA	Candidatus Aerophobus	Candidatus Aerophobetes bacterium Ae_b3b	TKJ45798.1	TKJ46278.1	TKJ45293.1				TKJ43400.1	NTR
1968529	Candidatus Aminicenantes	NA	NA	NA	NA	Candidatus Aminicenantes bacterium 4484_214	OQX55932.1	OQX52477.1	OQX52421.1	OQX54383.1	OQX51669.1		OQX53404.1	NTR	OQX55659.1	NTR
1797271	Candidatus Aminicenantes	NA	NA	NA	NA	Candidatus Aminicenantes bacterium RBG_13_64_14	NA						OGD20488.1	Non-NTR
1974490	Candidatus Atribacteria	NA	NA	NA	NA	Candidatus Atribacteria bacterium CG17_big_fil_post_rev_8_21_14_2_50_34_11	PIW11351.1	PIW12596.1	PIW12237.1				PIW11751.1	NTR
1797291	Candidatus Atribacteria	NA	NA	NA	NA	Candidatus Atribacteria bacterium RBG_19FT_COMBO_35_14	OGD15074.1	OGD16896.1	OGD13486.1				OGD17456.1	NTR
2013676	Candidatus Atribacteria	NA	NA	NA	NA	Candidatus Atribacteria bacterium HGW-Atribacteria-1	PKP62233.1	PKP59861.1					PKP55932.1	NTR
2093366	Candidatus Aureabacteria	NA	NA	NA	NA	Candidatus Aureabacteria bacterium SURF_26	RJP59161.1	RJP57825.1					RJP59922.1	NTR
673862	Candidatus Babeliae	Candidatus Babeliales	Candidatus Babeliaceae	Candidatus Babela	NA	Candidatus Babela massiliensis	WP_023792878.1	WP_023791953.1	WP_023791987.1				WP_023791211.1	NTR	CDK30473.1	NTR	WP_023790872.1	NTR
2026885	Candidatus Bipolaricaulota	NA	NA	NA	Candidatus Bipolaricaulis	Candidatus Bipolaricaulis anaerobius	NA						WP_122030402.1	Non-NTR
1635286	Candidatus Bipolaricaulota	NA	NA	NA	NA	Acetothermia bacterium 64_32	KUK27172.1						KUK27285.1	Non-NTR
2014260	Candidatus Blackallbacteria	NA	NA	NA	NA	bacterium (Candidatus Blackallbacteria) CG13_big_fil_rev_8_21_14_2_50_49_14	PIW46732.1	PIW46331.1	PIW49381.1				PIW48527.1	NTR
2035414	Candidatus Calescamantes	NA	NA	NA	NA	bacterium HR19	NA						GBD03519.1	NTR
2268183	Candidatus Calescamantes	NA	NA	NA	NA	Candidatus Calescamantes bacterium	MCK5224482.1	MCD6521912.1	MCD6219745.1				MCD6219118.1	NTR	MCK5224483.1	NTR
459349	Candidatus Cloacimonetes	NA	NA	NA	Candidatus Cloacimonas	Candidatus Cloacimonas acidaminovorans str. Evry	WP_015424556.1						WP_015425391.1	NTR
1732214	Candidatus Cloacimonetes	NA	NA	NA	Candidatus Cloacimonas	Candidatus Cloacimonas sp. SDB	KQC05880.1	KQC03584.1	KQC03590.1	KQC11037.1			KQC05522.1	NTR
1970774	Candidatus Coatesbacteria	NA	NA	NA	NA	Candidatus Coatesbacteria bacterium 4484_99	OQX91229.1	OQX90830.1					OQX90091.1	Partial
1817816	Candidatus Coatesbacteria	NA	NA	NA	NA	Candidatus Coatesbacteria bacterium RBG_13_66_14	OGD71639.1	OGD78168.1					OGD75369.1	NTR
2290915	Candidatus Cryosericota	Candidatus Cryosericia	Candidatus Cryosericales	Candidatus Cryosericaceae	Candidatus Cryosericum	Candidatus Cryosericum hinesii	WP_119086694.1						WP_119087359.1	NTR
2290917	Candidatus Cryosericota	Candidatus Cryosericia	Candidatus Cryosericales	Candidatus Cryosericaceae	Candidatus Cryosericum	Candidatus Cryosericum odellii	WP_119175258.1						WP_165848912.1	NTR	WP_119119777.1	NTR
2290913	Candidatus Cryosericota	Candidatus Cryosericia	Candidatus Cryosericales	Candidatus Cryosericaceae	Candidatus Cryosericum	Candidatus Cryosericum septentrionale	WP_119084784.1						WP_119085659.1	NTR
2290919	Candidatus Cryosericota	Candidatus Cryosericia	Candidatus Cryosericales	Candidatus Cryosericaceae	Candidatus Cryosericum	Candidatus Cryosericum terrychapinii	WP_119088403.1						RIE06272.1	NTR
1797755	Candidatus Dadabacteria	NA	NA	NA	NA	Candidatus Dadabacteria bacterium RBG_19FT_COMBO_40_33	OGE21019.1						OGE24741.1	NTR
1797756	Candidatus Dadabacteria	NA	NA	NA	NA	Candidatus Dadabacteria bacterium RIFCSPHIGHO2_12_FULL_53_21	OGE23826.1	OGE23198.1	OGE18538.1	OGE23561.1			OGE22565.1	NTR
1640508	Candidatus Dadabacteria	NA	NA	NA	NA	Candidatus Dadabacteria bacterium CSP1-2	KRT65326.1	KRT65110.1	KRT64754.1				KRT66391.1	NTR
2044594	Candidatus Delongbacteria	NA	NA	NA	NA	Candidatus Delongbacteria bacterium	MBL7032686.1	MBL7032644.1	MBL7032685.1				MBL7033846.1	NTR	MCK4978995.1	NTR	PIE78429.1	Non-NTR
1817817	Candidatus Delongbacteria	NA	NA	NA	NA	Candidatus Delongbacteria bacterium GWF2_40_14	OGE81964.1	OGE81963.1	OGE81965.1	OGE82186.1	OGE82306.1		OGE81986.1	NTR
2891165	Candidatus Dependentiae	NA	NA	NA	NA	Candidatus Dependentiae bacterium Noda2021	BDC34239.1	BDC34503.1					BDC34678.1	NTR	BDC34496.1	NTR TRX
2066483	Candidatus Dependentiae	NA	NA	NA	NA	Candidatus Dependentiae bacterium (ex Spumella elongata CCAP 955/1)	WP_115585927.1						WP_162801698.1	NTR TRX
1852839	Candidatus Dependentiae	NA	NA	NA	NA	Candidatus Dependentiae bacterium ADurb.Bin246	OQA74683.1	OQA74126.1	OQA75470.1				OQA74682.1	NTR
1974546	Candidatus Desantisbacteria	NA	NA	NA	NA	Candidatus Desantisbacteria bacterium CG_4_9_14_3_um_filter_40_11	PJB30140.1	PJB30435.1					PJB29175.1	NTR
1974548	Candidatus Desantisbacteria	NA	NA	NA	NA	Candidatus Desantisbacteria bacterium CG02_land_8_20_14_3_00_49_13	PIV57164.1	PIV57317.1	PIV57195.1				NA
1817893	Candidatus Desantisbacteria	NA	NA	NA	NA	Candidatus Desantisbacteria bacterium CG1_02_38_46	OIN95772.1	OIN95775.1					OIN95776.1	NTR
2599630	Candidatus Dormibacteraeota	NA	NA	NA	NA	Candidatus Dormibacter sp. RRmetagenome_bin12	PZR81752.1	PZR78579.1					PZR82519.1	NTR
1817854	Candidatus Edwardsbacteria	NA	NA	NA	NA	Candidatus Edwardsbacteria bacterium RifOxyC12_full_54_24	OGF05817.1	OGF05985.1	OGF04457.1	OGF04838.1			OGF05997.1	NTR
1817851	Candidatus Edwardsbacteria	NA	NA	NA	NA	Candidatus Edwardsbacteria bacterium GWF2_54_11	OGF09362.1	OGF12248.1	OGF08108.1	OGF13474.1			OGF13584.1	NTR	OGF09447.1	NTR
1817853	Candidatus Edwardsbacteria	NA	NA	NA	NA	Candidatus Edwardsbacteria bacterium RifOxyB12_full_52_30	OGJ19691.1	OGJ19810.1	OGJ18073.1	OGJ18478.1			OGJ19822.1	NTR	OGJ17612.1	NTR
1817856	Candidatus Eisenbacteria	NA	NA	NA	NA	Candidatus Eisenbacteria bacterium RBG_16_71_46	OGF04978.1	OGF04984.1	OGF09211.1	OGF18213.1	OGF04736.1	OGF14201.1	NA
1817857	Candidatus Eisenbacteria	NA	NA	NA	NA	Candidatus Eisenbacteria bacterium RBG_19FT_COMBO_70_11	OGF24687.1	OGF24496.1	OGF24147.1	OGF22761.1	OGF23004.1		OGF23734.1	NTR
2599629	Candidatus Eremiobacteraeota	NA	Candidatus Eremiobacterales	NA	Candidatus Eremiobacter	Candidatus Eremiobacter sp. RRmetagenome_bin22	PZR60975.1	PZR64529.1	PZR61166.1	PZR60390.1			PZR62838.1	NTR
2822438	Candidatus Fermentibacteria	NA	NA	NA	Candidatus Sabulitectum	Candidatus Sabulitectum sp.	MCK5842091.1	MCK5785115.1	MCK5840676.1	MCK5786474.1			MCK5785114.1	NTR
1729713	Candidatus Fermentibacteria	NA	NA	NA	NA	candidate division Hyd24-12 bacterium Dam_1	KZD15091.1						KZD15082.1	NTR
2044591	Candidatus Fermentibacteria	NA	NA	NA	NA	Candidatus Fermentibacteria bacterium	RKZ09514.1	RKZ02195.1	RKZ09248.1	RKZ03643.1			RKZ05897.1	NTR
1383058	Candidatus Fervidibacteria	NA	NA	NA	NA	Fervidibacteria Rinke et a. 2013	WP_259095393.1						WP_259094647.1	NTR	WP_259094656.1	Non-NTR
1817859	Candidatus Firestonebacteria	NA	NA	NA	NA	Candidatus Firestonebacteria bacterium RIFOXYA2_FULL_40_8	OGF50550.1	OGF45924.1					OGF50552.1	NTR
1817861	Candidatus Firestonebacteria	NA	NA	NA	NA	Candidatus Firestonebacteria bacterium RIFOXYC2_FULL_39_67	OGF56285.1	OGF53332.1	OGF56093.1	OGF54101.1	OGF53340.1		OGF53789.1	NTR	OGF53341.1	NTR
2035406	Candidatus Fischerbacteria	NA	NA	NA	NA	bacterium HR11	GBC83995.1						GBC85374.1	NTR
1817863	Candidatus Fischerbacteria	NA	NA	NA	NA	Candidatus Fischerbacteria bacterium RBG_13_37_8	OGF66856.1	OGF58394.1	OGF61436.1				OGF64539.1	NTR
1817864	Candidatus Fraserbacteria	NA	NA	NA	NA	Candidatus Fraserbacteria bacterium RBG_16_55_9	NA						OGF53314.1	Non-NTR
2268184	Candidatus Fraserbacteria	NA	NA	NA	NA	Candidatus Fraserbacteria bacterium	HED04665.1						HED03948.1	Non-NTR	HED03367.1	Non-NTR
1817865	Candidatus Glassbacteria	NA	NA	NA	NA	Candidatus Glassbacteria bacterium GWA2_58_10	OGF98709.1	OGF97157.1	OGF99602.1	OGF98440.1			OGF99544.1	NTR
2013807	Candidatus Goldbacteria	NA	NA	NA	NA	Candidatus Goldbacteria bacterium HGW-Goldbacteria-1	PKL90842.1	PKL90639.1	PKL92957.1	PKL91810.1			PKL92906.1	NTR
1033810	Candidatus Haloplasmatales	NA	Haloplasmatales	Haloplasmataceae	Haloplasma	Haloplasma contractile SSD-17B	WP_008826213.1	WP_008826780.1					WP_008826779.1	NTR	WP_008827022.1	NTR	WP_008825171.1	NTR
2099671	Candidatus Handelsmanbacteria	NA	NA	NA	NA	Candidatus Handelsmanbacteria bacterium	MBM3278489.1						MBM3277455.1	NTR
1805216	Candidatus Hydrogenedentes	NA	NA	NA	NA	Candidatus Hydrogenedentes bacterium CG1_02_42_14	OIO32146.1						OIO30262.1	NTR
1852847	Candidatus Hydrogenedentes	NA	NA	NA	NA	Candidatus Hydrogenedentes bacterium ADurb.Bin101	OQC04254.1	OQC07743.1					OQC07456.1	NTR
1974588	Candidatus Hydrogenedentes	NA	NA	NA	NA	Candidatus Hydrogenedentes bacterium CG07_land_8_20_14_0_80_42_17	PIU48189.1	PIU48333.1					PIU48550.1	NTR
2250085	Candidatus Hydrothermae	NA	NA	NA	NA	Candidatus Hydrothermae bacterium	RKZ00965.1	RKY98357.1	RKY99919.1				RKY98900.1	NTR
1895771	Candidatus Kapabacteria	NA	NA	NA	NA	Candidatus Kapabacteria thiocyanatum	MBN9400664.1	MBN9399989.1					MBN9399158.1	NTR
1633643	Candidatus Kryptonia	NA	NA	NA	Candidatus Chrysopegis	Candidatus Chrysopegis kryptomonas	WP_092351144.1	WP_092350158.1					WP_092350309.1	NTR
1643429	Candidatus Kryptonia	NA	NA	NA	Candidatus Kryptobacter	Candidatus Kryptobacter tengchongensis	WP_072151308.1	WP_072211545.1					WP_072150568.1	NTR
1633631	Candidatus Kryptonia	NA	NA	NA	Candidatus Kryptonium	Candidatus Kryptonium thompsoni	WP_075426879.1	WP_075427751.1					WP_047134731.1	NTR
1643428	Candidatus Kryptonia	NA	NA	NA	Candidatus Thermokryptus	Candidatus Thermokryptus mobilis	WP_140945332.1						WP_140943877.1	NTR
1970771	Candidatus Latescibacteria	NA	NA	NA	NA	Candidatus Latescibacteria bacterium 4484_7	OQX83035.1	OQX83289.1	OQX83988.1				OQX84859.1	NTR
1703781	Candidatus Latescibacteria	NA	NA	NA	NA	Latescibacteria bacterium DG_63	KPJ59867.1	KPJ60120.1					KPJ60185.1	NTR	KPJ59868.1	NTR
1852850	Candidatus Latescibacteria	NA	NA	NA	NA	Candidatus Latescibacteria bacterium ADurb.Bin168	OQB36735.1						OQB37104.1	NTR
1817870	Candidatus Lindowbacteria	NA	NA	NA	NA	Candidatus Lindowbacteria bacterium RIFCSPLOWO2_12_FULL_62_27	OGH62519.1	OGH56264.1					OGH59602.1	NTR
2184347	Candidatus Margulisbacteria	Candidatus Marinamargulisbacteria	NA	NA	NA	Candidatus Marinamargulisbacteria bacterium SCGC AAA071-K20	RAP39105.1	RAP36457.1					RAP37181.1	NTR
2184343	Candidatus Margulisbacteria	Candidatus Marinamargulisbacteria	NA	NA	NA	Candidatus Marinamargulisbacteria bacterium SCGC AG-343-D04	RAP31314.1	RAP30310.1					NA
1817873	Candidatus Margulisbacteria	Candidatus Riflemargulisbacteria	NA	NA	NA	Candidatus Margulisbacteria bacterium GWF2_35_9	OGI11043.1	OGI10683.1					OGI07659.1	NTR	OGI07424.1	NTR
2218525	Candidatus Margulisbacteria	Candidatus Termititenacia	Candidatus Termititenacales	Candidatus Termititenacaceae	Candidatus Termititenax	Candidatus Margulisbacteria bacterium NkOx7-02	GBR76238.1						GBR76538.1	NTR
1821775	Candidatus Margulisbacteria	NA	NA	NA	NA	Candidatus Margulisbacteria bacterium GWF2_38_17	OGI05578.1	OGI05060.1	OGI01434.1	OGI02358.1			OGI02477.1	NTR	OGI05580.1	NTR
1975524	Candidatus Marinimicrobia	NA	NA	NA	NA	Candidatus Marinimicrobia bacterium CG08_land_8_20_14_0_20_45_22	PIS27620.1	PIS27894.1					PIS29303.1	NTR
1986782	Candidatus Marinimicrobia	NA	NA	NA	NA	Candidatus Marinimicrobia bacterium TMED46	RPH03409.1						RPH06773.1	NTR	RPH03410.1
2483458	Candidatus Marinimicrobia	NA	NA	NA	NA	Candidatus Marinimicrobia bacterium PRS2	RMZ48715.1						RMZ48716.1	NTR
1635280	Candidatus Marinimicrobia	NA	NA	NA	NA	Marinimicrobia bacterium 46_43	KUK91662.1	KUK90556.1	KUK90267.1				KUK89240.1	NTR
2703815	Candidatus Mcinerneyibacteria	Candidatus Mcinerneyibacteriota	Candidatus Mcinerneyibacteriales	Candidatus Mcinerneyibacteriaceae	NA	Candidatus Mcinerneyibacterium aminivorans	TYB31692.1						TYB31072.1	NTR
1916231	Candidatus Melainabacteria	NA	Candidatus Gastranaerophilales	NA	NA	Candidatus Gastranaerophilales bacterium HUM_18	DAB14789.1	DAB15182.1					NA
1801604	Candidatus Melainabacteria	NA	NA	NA	NA	Candidatus Melainabacteria bacterium GWA2_34_9	OGH95652.1	OGH97905.1	OGH99730.1				OGH95799.1	NTR
1801607	Candidatus Melainabacteria	NA	NA	NA	NA	Candidatus Melainabacteria bacterium RIFCSPHIGHO2_02_FULL_34_12	OGI20675.1	OGI20618.1					OGI19436.1	NTR
2717857	Candidatus Melainabacteria	NA	Vampirovibrionales	NA	Vampirovibrio	Vampirovibrio sp.	MCE3235661.1	MCE3236178.1					MCE3236040.1	NTR
1609969	Candidatus Omnitrophica	NA	NA	NA	Candidatus Omnitrophus	Candidatus Omnitrophus magneticus SKK-01	KJJ85704.1						KJJ84261.1	NTR
1801835	Candidatus Omnitrophica	NA	NA	NA	NA	Omnitrophica bacterium RIFOXYB12_FULL_50_7	OGX14318.1						OGX11442.1	NTR
1703776	Candidatus Omnitrophica	NA	NA	NA	NA	Omnitrophica WOR_2 bacterium SM23_29	NA						NA
1986651	Candidatus Poribacteria	NA	NA	NA	NA	bacterium TMED15	OUT60501.1	OUT58052.1					OUT59362.1	NTR TRX
309182	Candidatus Poribacteria	NA	NA	NA	NA	uncultured Poribacteria bacterium 64K2	NA						NA
2014291	Candidatus Ratteibacteria	NA	NA	NA	NA	bacterium (Candidatus Ratteibacteria) CG15_BIG_FIL_POST_REV_8_21_14_020_41_12	PIW33503.1	PIW33587.1					PIW31483.1	NTR
1817884	Candidatus Raymondbacteria	NA	NA	NA	NA	Candidatus Raymondbacteria bacterium RifOxyA12_full_50_37	OGJ92288.1	OGJ88105.1	OGJ89801.1				OGJ84215.1	NTR
2268124	Candidatus Riflebacteria	Candidatus Ozemobacteria	NA	Candidatus Ozemobacteraceae	Candidatus Ozemobacter	Candidatus Ozemobacter sibiricus	RCK80145.1	RCK80288.1	RCK78001.1				RCK75999.1	NTR	RCK81700.1	NTR
1817874	Candidatus Riflebacteria	NA	NA	NA	NA	Candidatus Riflebacteria bacterium GWC2_50_8	OGK07613.1	OGK07653.1					OGK13205.1	NTR
2013830	Candidatus Riflebacteria	NA	NA	NA	NA	Candidatus Riflebacteria bacterium HGW-Riflebacteria-2	PKL48259.1	PKL50418.1					PKL50764.1	NTR
1805353	Candidatus Rokubacteria	NA	NA	NA	NA	Candidatus Rokubacteria bacterium 13_1_40CM_2_68_13	OLD32675.1						OLD31450.1	NTR
1805372	Candidatus Rokubacteria	NA	NA	NA	NA	Candidatus Rokubacteria bacterium 13_2_20CM_69_15_1	OLB06482.1	OLB04140.1					OLB06683.1	NTR
1802095	Candidatus Rokubacteria	NA	NA	NA	NA	Candidatus Rokubacteria bacterium GWA2_70_23	OGK85183.1	OGK77727.1	OGK74903.1	OGK77569.1	OGK82518.1		OGK79964.1	NTR
1802100	Candidatus Rokubacteria	NA	NA	NA	NA	Candidatus Rokubacteria bacterium RBG_16_73_20	OGK95389.1	OGK95439.1					OGK93222.1	NTR
1802109	Candidatus Rokubacteria	NA	NA	NA	NA	Candidatus Rokubacteria bacterium RIFCSPLOWO2_12_FULL_71_19	OGL18953.1	OGL18340.1	OGL15043.1	OGL18956.1			OGL19864.1	NTR
2014293	Candidatus Saganbacteria	NA	NA	NA	NA	Candidatus Saganbacteria bacterium CG08_land_8_20_14_0_20_45_16	PIS30932.1	PIS29744.1					PIS28571.1	NTR
1817878	Candidatus Schekmanbacteria	NA	NA	NA	NA	Candidatus Schekmanbacteria bacterium RBG_13_48_7	OGL47584.1	OGL44799.1	OGL47849.1	OGL42407.1	OGL45730.1		OGL43086.1	NTR
1817880	Candidatus Schekmanbacteria	NA	NA	NA	NA	Candidatus Schekmanbacteria bacterium RBG_16_38_11	OGL44491.1	OGL45739.1					OGL46855.1	NTR
1817881	Candidatus Schekmanbacteria	NA	NA	NA	NA	Candidatus Schekmanbacteria bacterium RIFCSPHIGHO2_02_FULL_38_11	OGL52917.1	OGL51912.1					OGL53613.1	NTR
2014295	Candidatus Stahlbacteria	NA	NA	NA	NA	bacterium (Candidatus Stahlbacteria) CG23_combo_of_CG06-09_8_20_14_all_34_7	PIP14064.1						NA
2014296	Candidatus Stahlbacteria	NA	NA	NA	NA	bacterium (Candidatus Stahlbacteria) CG23_combo_of_CG06-09_8_20_14_all_40_9	PIP12240.1	PIP12132.1					PIP12131.1	Non-NTR
2250252	Candidatus Sumerlaeota	Candidatus Sumerlaeia	Candidatus Sumerlaeales	Candidatus Sumerlaeaceae	Candidatus Sumerlaea	Candidatus Sumerlaea chitinovorans	AXA36339.1						AXA36695.1	NTR
2013722	Candidatus Sumerlaeota	NA	NA	NA	NA	candidate division BRC1 bacterium HGW-BRC1-1	PKO14275.1	PKO16730.1					PKO18942.1	NTR
1703761	Candidatus Sumerlaeota	NA	NA	NA	NA	candidate division BRC1 bacterium SM23_51	KPL05734.1						NA
1817813	Candidatus Wallbacteria	NA	NA	NA	NA	Candidatus Wallbacteria bacterium GWC2_49_35	OGM05912.1	OGM08016.1					OGM06501.1	NTR
2013854	Candidatus Wallbacteria	NA	NA	NA	NA	Candidatus Wallbacteria bacterium HGW-Wallbacteria-1	PKK87816.1	PKK89556.1	PKK89530.1				PKK87998.1	Non-NTR
1895743	Chlamydiae	Chlamydiia	Chlamydiales	NA	NA	Chlamydiales bacterium 38-26	OJV07925.1	OJV08640.1					OJV08411.1	NTR
1437425	Chlamydiae	Chlamydiia	Parachlamydiales	Criblamydiaceae	Criblamydia	Criblamydia sequanensis CRIB-18	WP_041016526.1						WP_041018583.1	NTR
765952	Chlamydiae	Chlamydiia	Parachlamydiales	Parachlamydiaceae	Parachlamydia	Parachlamydia acanthamoebae UV-7	WP_013924507.1	WP_006342546.1	WP_013924509.1				WP_013925309.1	NTR
331113	Chlamydiae	Chlamydiia	Parachlamydiales	Simkaniaceae	Simkania	Simkania negevensis Z	WP_041419500.1						WP_013943178.1	NTR
1797610	Chlamydiae	NA	NA	NA	NA	Chlamydiae bacterium RIFCSPLOWO2_12_FULL_45_20	OGN70416.1						OGN69244.1	NTR	OGN71369.1	NTR TRX
1868324	Chlorobi	Chlorobia	Chlorobiales	Candidatus Thermochlorobacteriaceae	Candidatus Thermochlorobacter	Candidatus Thermochlorobacter aerophilum	RFM23111.1	RFM23184.1					RFM23110.1	NTR
1519464	Chlorobi	Chlorobia	Chlorobiales	Candidatus Thermochlorobacteriaceae	NA	Candidatus Thermochlorobacteriaceae bacterium GBChlB	KER09897.1						KER09895.1	NTR
194439	Chlorobi	Chlorobia	Chlorobiales	Chlorobiaceae	Chlorobaculum	Chlorobaculum tepidum TLS	WP_010932522.1	WP_010932467.1					WP_010932523.1	NTR
1619898	Chlorobi	NA	NA	NA	NA	Chlorobi bacterium OLB7	KXK54834.1	KXK53329.1					NA
1986204	Chloroflexi	Anaerolineae	Anaerolineales	Anaerolineaceae	Brevefilum	Brevefilum fermentans CAMBI-1	WP_087862322.1						WP_087862209.1	NTR
872965	Chloroflexi	Ardenticatenia	Ardenticatenales	Ardenticatenaceae	Ardenticatena	Ardenticatena maritima	WP_054491630.1	WP_054492948.1					WP_054492651.1	NTR
926550	Chloroflexi	Caldilineae	Caldilineales	Caldilineaceae	Caldilinea	Caldilinea aerophila DSM 14535 = NBRC 104270	WP_014431657.1	WP_014435196.1					WP_014433034.1	NTR
324602	Chloroflexi	Chloroflexia	Chloroflexales	Chloroflexaceae	Chloroflexus	Chloroflexus aurantiacus J-10-fl	WP_012258400.1						WP_012257932.1	NTR
1495650	Chloroflexi	Thermoflexia	Thermoflexales	Thermoflexaceae	Thermoflexus	Thermoflexus hugenholtzii G233	WP_088571166.1						WP_088571060.1	NTR
118005	Chrysiogenetes	Chrysiogenetes	Chrysiogenales	Chrysiogenaceae	Chrysiogenes	Chrysiogenes arsenatis DSM 11915	WP_027389051.1						WP_034764839.1	NTR
653733	Chrysiogenetes	Chrysiogenetes	Chrysiogenales	Chrysiogenaceae	Desulfurispirillum	Desulfurispirillum indicum S5	WP_013505236.1						WP_013506248.1	NTR
108819	Coprothermobacterota	Coprothermobacteria	Coprothermobacterales	Coprothermobacteraceae	Coprothermobacter	Coprothermobacter platensis	WP_018962571.1						WP_018963172.1	NTR	WP_018962570.1	NTR
55509	Coprothermobacterota	Coprothermobacteria	Coprothermobacterales	Coprothermobacteraceae	Coprothermobacter	Coprothermobacter sp.	MBA4365173.1						HAR40526.1	NTR	HAR40565.1	NTR
1618342	CPR	candidate division CPR1	NA	NA	NA	candidate division CPR1 bacterium GW2011_GWC1_49_13	KKW06060.1						KKW05870.1	NTR
1620413	CPR	candidate division Kazan	NA	NA	NA	candidate division Kazan bacterium GW2011_GWC1_52_13	NA						KKW25830.1	NTR
1394709	CPR	candidate division SR1	NA	NA	NA	candidate division SR1 bacterium RAAC1_SR1_1	AHB41000.1						AHB40999.1	NTR
2093353	CPR	candidate division WS5	NA	NA	NA	candidate division WS5 bacterium	RJO62083.1	RJO61942.1					RJO59973.1	NTR
1618374	CPR	Candidatus Beckwithbacteria	NA	NA	NA	Candidatus Beckwithbacteria bacterium GW2011_GWC2_49_11	KKW03212.1						KKW03211.1	NTR
1974520	CPR	Candidatus Brennerbacteria	NA	NA	NA	Candidatus Brennerbacteria bacterium CG_4_10_14_0_2_um_filter_43_14	NA						PJA19171.1	NTR
1974525	CPR	Candidatus Buchananbacteria	NA	NA	NA	Candidatus Buchananbacteria bacterium CG10_big_fil_rev_8_21_14_0_10_33_19	PIS06377.1						PIS06376.1	NTR
1974540	CPR	Candidatus Colwellbacteria	NA	NA	NA	Candidatus Colwellbacteria bacterium CG10_big_fil_rev_8_21_14_0_10_42_22	NA						PIR98223.1	NTR
1797711	CPR	Candidatus Curtissbacteria	NA	NA	NA	Candidatus Curtissbacteria bacterium RIFCSPHIGHO2_01_FULL_41_11	OGD86728.1						OGD87419.1	NTR
1618443	CPR	Candidatus Gottesmanbacteria	NA	NA	NA	Candidatus Gottesmanbacteria bacterium GW2011_GWA2_43_14	KKS98014.1						KKS98015.1	NTR	KKS98020.1	Non-NTR
1798471	CPR	Candidatus Jorgensenbacteria	NA	NA	NA	Candidatus Jorgensenbacteria bacterium RIFCSPLOWO2_01_FULL_45_25b	NA						OGG40718.1	NTR
1974625	CPR	Candidatus Levybacteria	NA	NA	NA	Candidatus Levybacteria bacterium CG_4_10_14_0_2_um_filter_36_16	PIZ97015.1						PIZ97014.1	NTR
1802277	CPR	Candidatus Sungbacteria	NA	NA	NA	Candidatus Sungbacteria bacterium RIFCSPLOWO2_01_FULL_47_32	NA						OHA05794.1	NTR
1975017	CPR	Candidatus Tagabacteria	NA	NA	NA	Candidatus Tagabacteria bacterium CG_4_10_14_0_2_um_filter_40_13	NA						PIZ56808.1	NTR	PIZ56796.1	Non-NTR
1802368	CPR	Candidatus Terrybacteria	NA	NA	NA	Candidatus Terrybacteria bacterium RIFCSPLOWO2_01_FULL_48_14	OHA52628.1						NA
2053636	CPR	Candidatus Veblenbacteria	NA	NA	NA	Candidatus Veblenbacteria bacterium	HAO81374.1						HAO81375.1	NTR
1802593	CPR	Candidatus Woykebacteria	NA	NA	NA	Candidatus Woykebacteria bacterium RBG_13_40_15	OGY24121.1						OGY22917.1	NTR
1802722	CPR	Candidatus Yonathbacteria	NA	NA	NA	Candidatus Yonathbacteria bacterium RIFCSPHIGHO2_01_FULL_44_41	NA						OHA79108.1	NTR
1183438	Cyanobacteria	Gloeobacteria	Gloeobacterales	Gloeobacteraceae	Gloeobacter	Gloeobacter kilaueensis JS1	WP_023173859.1	WP_023174833.1	WP_023171640.1				WP_023175087.1	NTR	WP_023173927.1	Non-NTR
755178	Cyanobacteria	NA	Chroococcales	Cyanobacteriaceae	Cyanobacterium	Cyanobacterium aponinum PCC 10605	WP_015220403.1	WP_015218279.1	WP_015218698.1	WP_015221064.1	WP_015220352.1		WP_015220355.1	NTR
1173022	Cyanobacteria	NA	Oscillatoriales	Gomontiellaceae	Crinalium	Crinalium epipsammum PCC 9333	WP_015205009.1	WP_015204764.1	WP_015201977.1	WP_015203085.1	WP_015203114.1		NA
111780	Cyanobacteria	NA	Pleurocapsales	Dermocarpellaceae	Stanieria	Stanieria cyanosphaera PCC 7437	WP_015195266.1	WP_015192181.1	WP_015191577.1	WP_015191407.1			WP_015192007.1	NTR TRX	WP_015212042.1	Non-NTR
129961	Cyanobacteria	NA	Spirulinales	Spirulinaceae	Spirulina	Spirulina major PCC 6313	WP_072620146.1	WP_072621999.1	WP_072622267.1	WP_245788683.1	WP_084669102.1	WP_072620810.1	NA
768670	Deferribacteres	Deferribacteres	Deferribacterales	Deferribacteraceae	Calditerrivibrio	Calditerrivibrio nitroreducens DSM 19672	WP_013450499.1						WP_013451428.1	NTR
2599930	Deferribacteres	Deferribacteres	Deferribacterales	NA	NA	Deferribacteres bacterium	NOZ69293.1						MCB9512342.1	NTR	MCB9500863.1	NTR
1078050	Deferribacteres	Deferribacteres	NA	NA	NA	Seleniivibrio woodruffii	WP_132873532.1						WP_132874573.1	NTR	WP_132873336.1	NTR
243230	Deinococcus-Thermus	Deinococci	Deinococcales	Deinococcaceae	Deinococcus	Deinococcus radiodurans R1	WP_027479673.1	WP_010889424.1					WP_010888615.1	NTR
649638	Deinococcus-Thermus	Deinococci	Deinococcales	Trueperaceae	Truepera	Truepera radiovictrix DSM 17093	WP_245523544.1	WP_013176672.1					WP_013177606.1	NTR
2478917	Deinococcus-Thermus	Deinococci	Deinococcales	Trueperaceae	Truepera	Truepera sp.	MBS3933057.1						MBS3967254.1	NTR
300852	Deinococcus-Thermus	Deinococci	Thermales	Thermaceae	Thermus	Thermus thermophilus HB8	WP_011173768.1	WP_011228708.1					WP_011229015.1	NTR
2010949	Dictyoglomi	Dictyoglomia	Dictyoglomales	Dictyoglomaceae	Dictyoglomus	Dictyoglomus sp. NZ13-RE01	PMQ00957.1						PMQ01887.1	NTR
445932	Elusimicrobia	Elusimicrobia	Elusimicrobiales	Elusimicrobiaceae	Elusimicrobium	Elusimicrobium minutum Pei191	WP_012414667.1	WP_012415184.1					WP_012414773.1	NTR
1408281	Elusimicrobia	Endomicrobia	Endomicrobiales	Endomicrobiaceae	Endomicrobium	Endomicrobium proavitum	WP_052570599.1						WP_202812864.1	NTR
471821	Elusimicrobia	NA	NA	NA	NA	uncultured Termite group 1 bacterium phylotype Rs-D17	OEG69543.1	OEG71335.1					WP_197702004.1	NTR
1008392	Fibrobacteres	Chitinispirillia	Chitinispirillales	Chitinispirillaceae	Chitinispirillum	Chitinispirillum alkaliphilum	KMQ50213.1	KMQ52461.1	KMQ49965.1				KMQ51640.1	NTR
1313304	Fibrobacteres	Chitinivibrionia	Chitinivibrionales	Chitinivibrionaceae	Chitinivibrio	Chitinivibrio alkaliphilus ACht1	WP_022636042.1	WP_022637392.1	WP_022636047.1				WP_022636482.1	NTR
1896204	Fibrobacteres	Fibrobacteria	Fibrobacterales	Fibrobacteraceae	Fibrobacter	Fibrobacter sp. UWB13	WP_085492189.1	WP_073423270.1					WP_085490083.1	Non-NTR
59374	Fibrobacteres	Fibrobacteria	Fibrobacterales	Fibrobacteraceae	Fibrobacter	Fibrobacter succinogenes subsp. succinogenes S85	WP_014545522.1	WP_014546915.1					WP_012820082.1	Non-NTR
224308	Firmicutes	Bacilli	Bacillales	Bacillaceae	Bacillus	Bacillus subtilis subsp. subtilis str. 168	WP_003222500.1	WP_003234326.1	WP_003244797.1	WP_003229265.1			WP_003243021.1	NTR
373903	Firmicutes	Clostridia	Halanaerobiales	Halanaerobiaceae	Halothermothrix	Halothermothrix orenii H 168	WP_015923531.1						WP_015923755.1	NTR
1555112	Firmicutes	Limnochordia	Limnochordales	Limnochordaceae	Limnochorda	Limnochorda pilosa	WP_068138614.1						WP_231699306.1	NTR	WP_082726226.1	Non-NTR
1192197	Firmicutes	Negativicutes	Selenomonadales	Sporomusaceae	Pelosinus	Pelosinus fermentans JBW45	WP_007936594.1	WP_007957783.1	WP_007953553.1				WP_007957781.1	NTR	WP_007953773.1	NTR
1123281	Firmicutes	Tissierellia	Tissierellales	NA	Sporanaerobacter	Sporanaerobacter acetigenes DSM 13106	WP_072744150.1						WP_072744151.1	NTR
190304	Fusobacteria	Fusobacteriia	Fusobacteriales	Fusobacteriaceae	Fusobacterium	Fusobacterium nucleatum subsp. nucleatum ATCC 25586	AAL94306.1	AAL95319.1					AAL94074.1	NTR TRX	AAL95359.1	Non-NTR
523794	Fusobacteria	Fusobacteriia	Fusobacteriales	Leptotrichiaceae	Leptotrichia	Leptotrichia buccalis C-1013-b	WP_015770154.1	WP_015770142.1					WP_015770155.1	NTR
1971640	Fusobacteria	Fusobacteriia	NA	NA	NA	Fusobacteriia bacterium 4572_132	OQY08930.1						OQY10277.1	Non-NTR
1972457	Fusobacteria	Fusobacteriia	NA	NA	NA	Fusobacteriia bacterium 4572_74	OQY42026.1	OQY41663.1					OQY41662.1	NTR	OQY40967.1	NTR
379066	Gemmatimonadetes	Gemmatimonadetes	Gemmatimonadales	Gemmatimonadaceae	Gemmatimonas	Gemmatimonas aurantiaca T-27	WP_012682739.1						WP_012683476.1	NTR
1379270	Gemmatimonadetes	Gemmatimonadetes	Gemmatimonadales	Gemmatimonadaceae	Gemmatimonas	Gemmatimonas phototrophica	WP_026850430.1	WP_053333742.1					WP_026849811.1	NTR
1703357	Gemmatimonadetes	Gemmatimonadetes	Gemmatimonadales	Gemmatimonadaceae	Gemmatimonas	Gemmatimonas sp. SG8_28	KPK00741.1	KPK04015.1	KPJ99345.1				KPJ97496.1	NTR	KPK06326.1	NTR
1805174	Gemmatimonadetes	NA	NA	NA	NA	Gemmatimonadetes bacterium 13_1_20CM_4_69_16	OLD94057.1	OLD96207.1	OLD94445.1	OLD94361.1			OLD93797.1	NTR
1805195	Gemmatimonadetes	NA	NA	NA	NA	Gemmatimonadetes bacterium 13_1_40CM_66_11	OLC08883.1						OLC10131.1	NTR	OLC08953.1	NTR
945713	Ignavibacteriae	Ignavibacteria	Ignavibacteriales	Ignavibacteriaceae	Ignavibacterium	Ignavibacterium album JCM 16511	WP_014559622.1	WP_014561868.1					WP_014561118.1	NTR	WP_014561633.1	NTR
1191523	Ignavibacteriae	Ignavibacteria	Ignavibacteriales	Melioribacteraceae	Melioribacter	Melioribacter roseus P3M-2	WP_014854968.1	WP_014855381.1					WP_014855086.1	NTR	WP_014855627.1	NTR
1961105	Ignavibacteriae	Ignavibacteria	Ignavibacteriales	NA	NA	Ignavibacteriales bacterium UTCHB2	OQY72571.1	OQY71416.1	OQY72419.1	OQY72788.1			OQY71980.1	NTR	OQY74280.1	NTR
1798453	Ignavibacteriae	Ignavibacteria	NA	NA	NA	Ignavibacteria bacterium RIFOXYC2_FULL_38_25	OGV16317.1	OGV12469.1	OGV13867.1	OGV12858.1	OGV14321.1		OGV13719.1	NTR	OGV13137.1	NTR
2013810	Ignavibacteriae	NA	NA	NA	NA	Ignavibacteriae bacterium HGW-Ignavibacteriae-3	PKL81542.1	PKL84135.1	PKL83233.1				PKL81570.1	NTR	PKL81672.1	NTR
1307763	Kiritimatiellaeota	Kiritimatiellae	Kiritimatiellales	Kiritimatiellaceae	Kiritimatiella	Kiritimatiella glycovorans	WP_052881001.1	WP_052881651.1					WP_052881120.1	NTR
1987167	Kiritimatiellaeota	Kiritimatiellae	Kiritimatiellales	Kiritimatiellaceae	NA	Kiritimatiellaceae bacterium TMED266	OUX38330.1						OUX38548.1	NTR
2448604	Lentisphaerae	Lentisphaeria	Lentisphaerales	NA	NA	Lentisphaerales bacterium	TFH16483.1	TFH17045.1					TFH17552.1	NTR
2094242	Lentisphaerae	Lentisphaeria	Victivallales	NA	NA	Victivallales bacterium CCUG 44730	AVM44559.1						AVM44730.1	NTR
172901	Lentisphaerae	Lentisphaeria	Victivallales	Victivallaceae	Victivallis	Victivallis vadensis	WP_116883493.1						HJH03366.1	NTR
1798578	Lentisphaerae	NA	NA	NA	NA	Lentisphaerae bacterium RIFOXYA12_FULL_48_11	OGV69959.1	OGV69751.1	OGV69800.1	OGV69752.1	OGV67624.1		OGV59446.1	NTR
1801687	Nitrospinae	NA	NA	NA	NA	Nitrospinae bacterium RIFCSPLOWO2_12_FULL_45_22	OGW13677.1	OGW17304.1	OGW13344.1	OGW17164.1			OGW14385.1	NTR
1266370	Nitrospinae	Nitrospinia	Nitrospinales	Nitrospinaceae	Nitrospina	Nitrospina gracilis 3/211	WP_005008235.1						WP_005010097.1	NTR
1805277	Nitrospirae	NA	NA	NA	NA	Nitrospirae bacterium CG2_30_41_42	OIP60503.1						OIP59046.1	Non-NTR
1801712	Nitrospirae	NA	NA	NA	NA	Nitrospirae bacterium RIFCSPHIGHO2_01_FULL_66_17	OGW62266.1						OGW62049.1	NTR
2013825	Nitrospirae	Nitrospira	NA	NA	NA	Nitrospira bacterium HGW-Nitrospira-1	PKL51853.1	PKL51646.1					PKL51833.1	Non-NTR
1704025	Nitrospirae	Nitrospira	NA	NA	NA	Nitrospira bacterium SG8_35_4	KPK01978.1						KPJ98231.1	Non-NTR
289376	Nitrospirae	Nitrospira	Nitrospirales	Nitrospiraceae	Thermodesulfovibrio	Thermodesulfovibrio yellowstonii DSM 11347	WP_012545412.1						WP_012546588.1	Non-NTR
1961114	Planctomycetes	Candidatus Brocadiae	Candidatus Brocadiales	Candidatus Brocadiaceae	Candidatus Brocadia	Candidatus Brocadia sp. UTAMX2	OQY98269.1	OQZ01569.1	OQZ01658.1				OQZ01178.1	NTR
1851148	Planctomycetes	Phycisphaerae	NA	NA	NA	Phycisphaerae bacterium SM-Chi-D1	WP_146683037.1	WP_146683930.1	WP_146682305.1				WP_146684352.1	NTR
1940790	Planctomycetes	Phycisphaerae	Sedimentisphaerales	Sedimentisphaeraceae	Sedimentisphaera	Sedimentisphaera cyanobacteriorum	WP_077541700.1	WP_227806767.1					WP_077540773.1	NTR
521674	Planctomycetes	Planctomycetia	Planctomycetales	Planctomycetaceae	Planctopirus	Planctopirus limnophila DSM 3776	WP_013108526.1						WP_013109896.1	NTR
243159	Proteobacteria	Acidithiobacillia	Acidithiobacillales	Acidithiobacillaceae	Acidithiobacillus	Acidithiobacillus ferrooxidans ATCC 23270	WP_012536267.1	WP_012537150.1	WP_012536882.1				WP_009566072.1	NTR
637390	Proteobacteria	Acidithiobacillia	Acidithiobacillales	Acidithiobacillaceae	Acidithiobacillus	Acidithiobacillus thiooxidans ATCC 19377	WP_142086405.1	WP_142087257.1	WP_142088811.1				WP_142089428.1	NTR
929	Proteobacteria	Acidithiobacillia	Acidithiobacillales	Thermithiobacillaceae	Thermithiobacillus	Thermithiobacillus tepidarius	WP_028989073.1	WP_028988694.1	WP_028989521.1	WP_028989795.1			WP_028989976.1	NTR
454162	Proteobacteria	Alphaproteobacteria	Kiloniellales	Kiloniellaceae	Kiloniella	Kiloniella laminariae Wiese et al. 2009	WP_020590642.1						WP_020591137.1	NTR
349215	Proteobacteria	Alphaproteobacteria	NA	NA	Micavibrio	Micavibrio aeruginosavorus EPB	WP_015466519.1						WP_015467863.1	NTR
1876515	Proteobacteria	Alphaproteobacteria	Rhizobiales	Notoacmeibacteraceae	Notoacmeibacter	Notoacmeibacter marinus	WP_094076019.1	WP_094076156.1					WP_114390695.1	NTR
246200	Proteobacteria	Alphaproteobacteria	Rhodobacterales	Rhodobacteraceae	Ruegeria	Ruegeria pomeroyi DSS-3	WP_011049545.1	WP_011046203.1					WP_011046652.1	NTR
418853	Proteobacteria	Alphaproteobacteria	Sneathiellales	Sneathiellaceae	Sneathiella	Sneathiella glossodoripedis	WP_025897443.1						WP_025899746.1	NTR
338969	Proteobacteria	Betaproteobacteria	Burkholderiales	Comamonadaceae	Rhodoferax	Rhodoferax ferrireducens T118	WP_041790805.1	WP_011463433.1					WP_011465451.1	NTR
1356306	Proteobacteria	Betaproteobacteria	Ferrovales	Ferrovaceae	Ferrovum	Ferrovum sp. PN-J185	WP_067496136.1	WP_067495149.1					WP_067493286.1	NTR
122586	Proteobacteria	Betaproteobacteria	Neisseriales	Neisseriaceae	Neisseria	Neisseria meningitidis MC58	WP_002213213.1	WP_002223011.1					WP_002213296.1	NTR
228410	Proteobacteria	Betaproteobacteria	Nitrosomonadales	Nitrosomonadaceae	Nitrosomonas	Nitrosomonas europaea ATCC 19718	WP_011111643.1						WP_011112465.1	NTR
159087	Proteobacteria	Betaproteobacteria	Rhodocyclales	Azonexaceae	Dechloromonas	Dechloromonas aromatica RCB	NA						NA
1817772	Proteobacteria	Candidatus Lambdaproteobacteria	NA	NA	NA	Candidatus Lambdaproteobacteria bacterium RIFOXYD2_FULL_50_16	OGG93297.1	OGG97160.1	OGG95502.1				OGG94782.1	NTR
1817773	Proteobacteria	Candidatus Lambdaproteobacteria	NA	NA	NA	Candidatus Lambdaproteobacteria bacterium RIFOXYD2_FULL_56_26	OGH04898.1	OGH03397.1	OGH00407.1	OGH03811.1			OGH05093.1	NTR
1817758	Proteobacteria	Candidatus Muproteobacteria	NA	NA	NA	Candidatus Muproteobacteria bacterium RBG_16_64_11	OGI42532.1	OGI41873.1	OGI41853.1	OGI42523.1	OGI42258.1	OGI42508.1	NA
1817760	Proteobacteria	Candidatus Muproteobacteria	NA	NA	NA	Candidatus Muproteobacteria bacterium RBG_16_65_34	OGI46665.1	OGI48382.1	OGI46692.1	OGI47700.1			NA
1817761	Proteobacteria	Candidatus Muproteobacteria	NA	NA	NA	Candidatus Muproteobacteria bacterium RBG_19FT_COMBO_61_10	OGI57656.1	OGI57654.1	OGI57056.1	OGI57855.1	OGI56217.1	OGI55995.1	NA
1429043	Proteobacteria	Deltaproteobacteria	Desulfarculales	Desulfarculaceae	Desulfarculus	Desulfarculus sp. SPR	WP_044351751.1	WP_044351927.1	WP_044349737.1				WP_044351752.1	NTR	WP_044350080.1	NTR	WP_044349934.1	NTR
96561	Proteobacteria	Deltaproteobacteria	Desulfobacterales	Desulfobacteraceae	Desulfococcus	Desulfococcus oleovorans Hxd3	WP_012174933.1	WP_012176059.1	WP_012176484.1	WP_012176300.1			WP_012174932.1	NTR
338963	Proteobacteria	Deltaproteobacteria	Desulfuromonadales	Desulfuromonadaceae	Pelobacter	Pelobacter carbinolicus DSM 2380	WP_011342863.1						WP_011342731.1	NTR	WP_011339766.1	NTR
290397	Proteobacteria	Deltaproteobacteria	Myxococcales	Anaeromyxobacteraceae	Anaeromyxobacter	Anaeromyxobacter dehalogenans 2CP-C	WP_011421548.1	WP_011421253.1	WP_011422556.1	WP_011420664.1	WP_011420083.1		WP_011422997.1	NTR
56780	Proteobacteria	Deltaproteobacteria	Syntrophobacterales	Syntrophaceae	Syntrophus	Syntrophus aciditrophicus SB	WP_011418094.1						WP_011416156.1	NTR
85962	Proteobacteria	Epsilonproteobacteria	Campylobacterales	Helicobacteraceae	Helicobacter	Helicobacter pylori 26695	WP_000020199.1	WP_001293258.1					WP_000564420.1	NTR
223786	Proteobacteria	Epsilonproteobacteria	Campylobacterales	Hydrogenimonaceae	Hydrogenimonas	Hydrogenimonas thermophila	WP_092912993.1	WP_177201968.1					WP_092912997.1	NTR
387092	Proteobacteria	Epsilonproteobacteria	NA	NA	Nitratiruptor	Nitratiruptor sp. SB155-2	WP_012082920.1	WP_012082664.1	WP_012081553.1				WP_012082919.1	NTR
1424653	Proteobacteria	Epsilonproteobacteria	Nautiliales	Nautiliaceae	Cetia	Cetia pacifica	WP_123352439.1	WP_180937085.1					WP_123352441.1	NTR
1936991	Proteobacteria	Epsilonproteobacteria	Nautiliales	Nautiliaceae	Lebetimonas	Lebetimonas natsushimae	WP_096258290.1	WP_096258532.1					WP_096258289.1	NTR
1620215	Proteobacteria	Gammaproteobacteria	Acidiferrobacterales	Acidiferrobacteraceae	Sulfuricaulis	Sulfuricaulis limicola	WP_096361708.1	WP_096361035.1	WP_096359368.1				WP_096360398.1	NTR
83333	Proteobacteria	Gammaproteobacteria	Enterobacterales	Enterobacteriaceae	Escherichia	Escherichia coli K-12	WP_001280776.1	WP_001098726.1					WP_000537418.1	NTR
1283300	Proteobacteria	Gammaproteobacteria	Methylococcales	Methylothermaceae	Methylohalobius	Methylohalobius crimeensis 10Ki	WP_026596388.1						WP_022948633.1	NTR
1076937	Proteobacteria	Gammaproteobacteria	Nevskiales	Sinobacteraceae	Fontimonas	Fontimonas thermophila	WP_091535305.1	WP_091535714.1					WP_091531796.1	NTR
593135	Proteobacteria	Gammaproteobacteria	Orbales	Orbaceae	Orbus	Orbus hercynius	WP_121143994.1						RKS85232.1	NTR
297	Proteobacteria	Hydrogenophilalia	Hydrogenophilales	Hydrogenophilaceae	Hydrogenophilus	Hydrogenophilus thermoluteolus	WP_119334758.1	WP_119335198.1					WP_119334708.1	NTR
876478	Proteobacteria	Hydrogenophilalia	Hydrogenophilales	Hydrogenophilaceae	Tepidiphilus	Tepidiphilus thermophilus	WP_055422648.1	WP_055423815.1					WP_055423480.1	NTR
960	Proteobacteria	Oligoflexia	Bacteriovoracales	Bacteriovoracaceae	Bacteriovorax	Bacteriovorax stolpii	WP_102242072.1	WP_102245129.1	WP_102244842.1				WP_166637353.1	NTR
862908	Proteobacteria	Oligoflexia	Bacteriovoracales	Halobacteriovoraceae	Halobacteriovorax	Halobacteriovorax marinus SJ	WP_014242992.1	WP_014245790.1					WP_014244127.1	NTR
264462	Proteobacteria	Oligoflexia	Bdellovibrionales	Bdellovibrionaceae	Bdellovibrio	Bdellovibrio bacteriovorus HD100	WP_011164878.1	WP_011162783.1					WP_011162962.1	NTR
1069642	Proteobacteria	Oligoflexia	Bdellovibrionales	Bdellovibrionaceae	Bdellovibrio	Bdellovibrio bacteriovorus str. Tiberius	WP_011164878.1	WP_015089359.1					WP_015089557.1	NTR
1915309	Proteobacteria	Oligoflexia	Silvanigrellales	Silvanigrellaceae	Silvanigrella	Silvanigrella aquatica	WP_148698169.1						WP_148698561.1	NTR
1921086	Proteobacteria	Zetaproteobacteria	Mariprofundales	Mariprofundaceae	Mariprofundus	Mariprofundus aestuarium	WP_100277814.1	WP_100278377.1					WP_100278134.1	NTR
1921087	Proteobacteria	Zetaproteobacteria	Mariprofundales	Mariprofundaceae	Mariprofundus	Mariprofundus ferrinatatus	WP_100265107.1	WP_100264571.1					WP_100264825.1	NTR
314345	Proteobacteria	Zetaproteobacteria	Mariprofundales	Mariprofundaceae	Mariprofundus	Mariprofundus ferrooxydans PV-1	WP_009850792.1	WP_009851041.1					WP_009849295.1	NTR
1974110	Proteobacteria	Zetaproteobacteria	NA	NA	NA	Zetaproteobacteria bacterium CG_4_10_14_0_2_um_filter_55_20	PIZ37049.1	PIZ36656.1	PIZ39105.1	PIZ38646.1			PIZ37920.1	NTR
1974119	Proteobacteria	Zetaproteobacteria	NA	NA	NA	Zetaproteobacteria bacterium CG_4_9_14_3_um_filter_53_7	PJA33262.1	PJA31567.1	PJA32009.1	PJA32233.1	PJA31609.1		PJA31296.1	NTR
1196024	Rhodothermaeota	Rhodothermia	Rhodothermales	Rubricoccaceae	Rubrivirga	Rubrivirga marina	WP_095509451.1	WP_095508940.1	WP_095508729.1				WP_095509452.1	NTR
2306054	Rhodothermaeota	Rhodothermia	Rhodothermales	NA	NA	Rhodothermales bacterium	MBO6574888.1	MBO6780918.1	MBO6577136.1				MBO6574889.1	NTR
2013835	Spirochaetes	NA	NA	NA	NA	Spirochaetae bacterium HGW-Spirochaetae-3	PKL23727.1	PKL26477.1	PKL24759.1				PKL25140.1	NTR
189518	Spirochaetes	Spirochaetia	Leptospirales	Leptospiraceae	Leptospira	Leptospira interrogans serovar Lai str. 56601	WP_001970524.1						WP_000940581.1	NTR
224326	Spirochaetes	Spirochaetia	Spirochaetales	Borreliaceae	Borreliella	Borreliella burgdorferi B31	WP_010889671.1						WP_002656440.1	NTR
243276	Spirochaetes	Spirochaetia	Spirochaetales	Spirochaetaceae	Treponema	Treponema pallidum subsp. pallidum str. Nichols	WP_010882362.1						WP_010882258.1	NTR
2013842	Synergistetes	NA	NA	NA	NA	Synergistetes bacterium HGW-Synergistetes-1	PKL03975.1						PKL04838.1	NTR
638849	Synergistetes	NA	NA	NA	NA	Synergistetes bacterium AHN 11662	WP_009163537.1						WP_009164626.1	NTR TRX	WP_009165190.1	NTR
1641385	Synergistetes	Synergistia	Synergistales	NA	NA	Synergistales bacterium 54_9	KUL05476.1						KUL04441.1	NTR
1197717	Synergistetes	Synergistia	Synergistales	Synergistaceae	Cloacibacillus	Cloacibacillus porcorum	WP_066746184.1						MCD7876361.1	NTR
525903	Synergistetes	Synergistia	Synergistales	Synergistaceae	Thermanaerovibrio	Thermanaerovibrio acidaminovorans DSM 6589	WP_012869886.1	WP_012868929.1					WP_012869571.1	NTR
214888	Tenericutes	Mollicutes	Entomoplasmatales	Entomoplasmataceae	Entomoplasma	Entomoplasma luminosum	AVP49433.1						ATZ16796.1	NTR
2202153	Thermodesulfobacteria	NA	NA	NA	NA	Thermodesulfobacteria bacterium	GJM17159.1	GJM16720.1	GJM16819.1				GJM16382.1	NTR
1653476	Thermodesulfobacteria	Thermodesulfobacteria	Thermodesulfobacteriales	Thermodesulfobacteriaceae	Caldimicrobium	Caldimicrobium thiodismutans	PMP64144.1						PMP64143.1	NTR TRX	PMP62530.1	Non-NTR
289377	Thermodesulfobacteria	Thermodesulfobacteria	Thermodesulfobacteriales	Thermodesulfobacteriaceae	Thermodesulfobacterium	Thermodesulfobacterium commune DSM 2178	WP_022855410.1						WP_038061391.1	NTR TRX	WP_038063183.1	Non-NTR
521045	Thermotogae	Thermotogae	Kosmotogales	Kosmotogaceae	Kosmotoga	Kosmotoga olearia TBF 19.5.1	NA						WP_012744818.1	NTR
1495039	Thermotogae	Thermotogae	Mesoaciditogales	Mesoaciditogaceae	Mesoaciditoga	Mesoaciditoga lauensis	NA						WP_036225352.1	NTR
1006576	Thermotogae	Thermotogae	Petrotogales	Petrotogaceae	Defluviitoga	Defluviitoga tunisiensis	NA						WP_045087474.1	NTR
391009	Thermotogae	Thermotogae	Thermotogales	Fervidobacteriaceae	Thermosipho	Thermosipho melanesiensis BI429	NA						WP_012056781.1	NTR
243274	Thermotogae	Thermotogae	Thermotogales	Thermotogaceae	Thermotoga	Thermotoga maritima MSB8	NA						WP_004080734.1	NTR
481448	Verrucomicrobia	Methylacidiphilae	Methylacidiphilales	Methylacidiphilaceae	Methylacidiphilum	Methylacidiphilum infernorum V4	WP_012463478.1						WP_048810161.1	NTR
1895866	Verrucomicrobia	NA	NA	NA	NA	Verrucomicrobia bacterium 61-8	OJV01751.1						OJV22492.1	NTR
1838286	Verrucomicrobia	Opitutae	Opitutales	Opitutaceae	Lacunisphaera	Lacunisphaera limnophila	WP_069962654.1						WP_069961923.1	NTR
1982325	Verrucomicrobia	Spartobacteria	NA	NA	NA	Spartobacteria bacterium AMD-G4	NA						NA
591154	Verrucomicrobia	Verrucomicrobiae	Verrucomicrobiales	Verrucomicrobia subdivision 3	NA	Verrucomicrobia bacterium SolV	WP_009058532.1						WP_009058698.1	NTR
1970769	CPR	Candidatus Parcubacteria	NA	NA	NA	Candidatus Parcubacteria bacterium 4484_255	NA						OQX70707.1	Non-NTR
1934245	CPR	Candidatus Parcubacteria	NA	NA	NA	Candidatus Parcubacteria bacterium A4	NA						NA
1617428	CPR	Candidatus Microgenomates	NA	NA	NA	Microgenomates bacterium OLB22	KXK07329.1						KXK07997.1	NTR
1961107	CPR	Candidatus Microgenomates	NA	NA	NA	Microgenomates bacterium UTCPR1	OQY64613.1						OQY68805.1	NTR
1618521	CPR	Candidatus Microgenomates	NA	NA	NA	Microgenomates group bacterium GW2011_GWC1_43_13	KKS95795.1						KKS95793.1	NTR
1817747	CPR	Candidatus Microgenomates	NA	NA	NA	Microgenomates group bacterium RBG_16_45_19	OGV95675.1						OGV95674.1	NTR
1394711	CPR	Candidatus Saccharibacteria	NA	NA	NA	Candidatus Saccharibacteria bacterium RAAC3_TM7_1	NA						AHB42710.1	NTR
1618334	CPR	Candidatus Berkelbacteria	NA	NA	NA	Berkelbacteria bacterium GW2011_GWA2_38_9	KKQ88337.1						KKQ90638.1	NTR
1618337	CPR	Candidatus Berkelbacteria	NA	NA	NA	Berkelbacteria bacterium GW2011_GWE1_39_12	NA						NA

## Sheet: Fig 1B
TaxID	Phylum	Class	Order	Family	Genus	Species	TrxA_1	TrxA_2	TrxA_3	TrxA_4	TrxA_5	TrxA_6	TrxB_1	Class_TrxB_1	TrxB_2	Class_TrxB_2	TrxB_3	Class_TrxB_3	TrxB_4	Class_TrxB_4
224308	Firmicutes	Bacilli	Bacillales	Bacillaceae	Bacillus	Bacillus subtilis subsp. subtilis str. 168	WP_003222500.1	WP_003234326.1	WP_003244797.1	WP_003229265.1			WP_003243021.1	NTR
169963	Firmicutes	Bacilli	Bacillales	Listeriaceae	Listeria	Listeria monocytogenes EGD-e	WP_003723853.1	WP_003723835.1	WP_009915789.1	WP_003722276.1			WP_003722610.1	NTR
158878	Firmicutes	Bacilli	Bacillales	Staphylococcaceae	Staphylococcus	Staphylococcus aureus subsp. aureus Mu50	WP_001018928.1	WP_000811163.1	WP_001147952.1				WP_000134963.1	NTR
119206	Firmicutes	Bacilli	Lactobacillales	Aerococcaceae	Aerococcus	Aerococcus sanguinicola	KAB0647234.1	KAB0646489.1	KAB0646142.1				WP_067974677.1	NTR
2748	Firmicutes	Bacilli	Lactobacillales	Carnobacteriaceae	Carnobacterium	Carnobacterium divergens	WP_034568726.1						WP_034571370.1	NTR
226185	Firmicutes	Bacilli	Lactobacillales	Enterococcaceae	Enterococcus	Enterococcus faecalis V583	WP_002357703.1	WP_002355015.1					WP_002357780.1	NTR
937334	Firmicutes	Clostridia	Clostridiales	Caldicoprobacteraceae	Caldicoprobacter	Caldicoprobacter faecalis	WP_025747667.1						WP_025748418.1	NTR
626937	Firmicutes	Clostridia	Clostridiales	Catabacteriaceae	Catabacter	Catabacter sp. YIT 12065	WP_258106900.1	WP_258106928.1					WP_066522662.1	NTR
1851429	Firmicutes	Clostridia	Clostridiales	Christensenellaceae	Christensenella	Christensenella intestinihominis	WP_066689156.1						WP_066686509.1	NTR
2086585	Firmicutes	Clostridia	Clostridiales	Christensenellaceae	Christensenella	Christensenella sp. Marseille-P3954	WP_122011614.1						WP_122012833.1	NTR
272562	Firmicutes	Clostridia	Clostridiales	Clostridiaceae	Clostridium	Clostridium acetobutylicum ATCC 824	WP_010964855.1	WP_010966364.1					WP_010964187.1	NTR	WP_010964856.1	Non-NTR	WP_010966363.1	Non-NTR
1120920	Firmicutes	Clostridia	Clostridiales	Clostridiales Family XII. Incertae Sedis	Acidaminobacter	Acidaminobacter hydrogenoformans DSM 2784	WP_092592632.1	WP_092593278.1	WP_092591120.1				WP_092591122.1	NTR	WP_092593276.1	NTR	WP_092589902.1	NTR	WP_092590563.1	Non-NTR
114527	Firmicutes	Clostridia	Clostridiales	Clostridiales Family XIII. Incertae Sedis	Mogibacterium	Mogibacterium diversum	MBF1360666.1	MBF1339045.1	MBF1353095.1				MBF1338197.1	NTR
178899	Firmicutes	Clostridia	Clostridiales	Clostridiales Family XVI. Incertae Sedis	Carboxydocella	Carboxydocella thermautotrophica	WP_078665459.1						WP_078665426.1	NTR	WP_078665103.1	NTR TRX	WP_078664300.1	Non-NTR
679936	Firmicutes	Clostridia	Clostridiales	Clostridiales Family XVII. Incertae Sedis	Sulfobacillus	Sulfobacillus acidophilus DSM 10332	AEW05045.1						AEW06009.1	NTR
1473580	Firmicutes	Clostridia	Clostridiales	Defluviitaleaceae	Defluviitalea	Defluviitalea phaphyphila Alg1	WP_058485832.1	WP_058485920.1					WP_058486043.1	NTR	WP_058486146.1	Non-NTR
515620	Firmicutes	Clostridia	Clostridiales	Eubacteriaceae	Eubacterium	[Eubacterium] eligens ATCC 27750	WP_012740337.1	WP_012738890.1					WP_012740631.1	Non-NTR
1734398	Firmicutes	Clostridia	Clostridiales	Gracilibacteraceae	Gracilibacter	Gracilibacter sp. BRH_c7a	KUO67001.1	KUO65064.1	KUO65068.1	KUO64114.1	KUO58324.1	KUO64118.1	KUO62742.1	NTR	KUO59886.1	NTR TRX	KUO65065.1	Non-NTR	KUO64082.1	Non-NTR
498761	Firmicutes	Clostridia	Clostridiales	Heliobacteriaceae	Heliobacterium	Heliobacterium modesticaldum Ice1	WP_012282913.1						WP_041314647.1	NTR	WP_012281564.1	Non-NTR
203119	Firmicutes	Clostridia	Clostridiales	Hungateiclostridiaceae	Hungateiclostridium	Hungateiclostridium thermocellum ATCC 27405	WP_003512626.1						WP_003513934.1	NTR TRX	WP_020457667.1	Non-NTR
357809	Firmicutes	Clostridia	Clostridiales	Lachnospiraceae	Lachnoclostridium	Lachnoclostridium phytofermentans ISDg	WP_012201913.1	WP_012198769.1					WP_012198284.1	NTR	WP_012199531.1	Non-NTR
2592648	Firmicutes	Clostridia	Clostridiales	Oscillospiraceae	Oscillibacter	Oscillibacter sp. MCC667	WP_215688891.1	WP_215688824.1	WP_252267315.1				WP_215688085.1	NTR	WP_215688841.1	NTR	WP_215687423.1	NTR
693746	Firmicutes	Clostridia	Clostridiales	Oscillospiraceae	Oscillibacter	Oscillibacter valericigenes Sjm18-20	BAK97844.1	BAK97316.1					BAL01276.1	NTR	BAK97843.1	Non-NTR
349161	Firmicutes	Clostridia	Clostridiales	Peptococcaceae	Desulfotomaculum	Desulfotomaculum reducens MI-1	WP_011877269.1	WP_011877136.1					WP_011878075.1	NTR	WP_011878973.1	Non-NTR	WP_011878088.1	Non-NTR
272563	Firmicutes	Clostridia	Clostridiales	Peptostreptococcaceae	Clostridioides	Clostridioides difficile 630	WP_004453775.1	WP_003430156.1	WP_003416870.1				WP_003434033.1	NTR	WP_003416869.1	NTR	WP_003430157.1	Non-NTR
1292036	Firmicutes	Clostridia	Clostridiales	Peptostreptococcaceae	Paeniclostridium	Paeniclostridium sordellii ATCC 9714	EPZ56402.1	EPZ62439.1					EPZ59985.1	NTR	EPZ62438.1	Non-NTR	EPZ56401.1	Non-NTR
1120989	Firmicutes	Clostridia	Clostridiales	Proteinivoraceae	Anaerobranca	Anaerobranca californiensis DSM 14826	WP_072908101.1	WP_072907893.1					WP_072907891.1	NTR
1120990	Firmicutes	Clostridia	Clostridiales	Proteinivoraceae	Anaerobranca	Anaerobranca gottschalkii DSM 13577	WP_091349791.1	WP_091351463.1					WP_207648394.1	NTR	WP_091351464.1	NTR
29343	Firmicutes	Clostridia	Clostridiales	Ruminococcaceae	NA	[Clostridium] cellulosi	PZM88779.1						PZM88845.1	Non-NTR
697329	Firmicutes	Clostridia	Clostridiales	Ruminococcaceae	Ruminococcus	Ruminococcus albus 7 = DSM 20455	WP_013499743.1						WP_013499744.1	Non-NTR
292459	Firmicutes	Clostridia	Clostridiales	Symbiobacteriaceae	Symbiobacterium	Symbiobacterium thermophilum IAM 14863	WP_011196527.1	WP_011194382.1	WP_011196988.1	WP_011194683.1			WP_011195204.1	NTR	WP_011196989.1	Non-NTR
335541	Firmicutes	Clostridia	Clostridiales	Syntrophomonadaceae	Syntrophomonas	Syntrophomonas wolfei subsp. wolfei str. Goettingen G311	WP_011639905.1						WP_011641842.1	NTR	WP_011640708.1	Non-NTR
643648	Firmicutes	Clostridia	Clostridiales	Syntrophomonadaceae	Syntrophothermus	Syntrophothermus lipocalidus DSM 12680	WP_013174536.1	WP_013174900.1					WP_041433097.1	NTR
572479	Firmicutes	Clostridia	Halanaerobiales	Halanaerobiaceae	Halanaerobium	Halanaerobium praevalens DSM 2228	WP_014554128.1	WP_014552334.1					WP_014554158.1	NTR	WP_014552333.1	Non-NTR
373903	Firmicutes	Clostridia	Halanaerobiales	Halanaerobiaceae	Halothermothrix	Halothermothrix orenii H 168	WP_015923531.1						WP_015923755.1	NTR
574087	Firmicutes	Clostridia	Halanaerobiales	Halobacteroidaceae	Acetohalobium	Acetohalobium arabaticum DSM 5501	WP_013278084.1	WP_013279196.1					WP_013279197.1	Non-NTR	WP_013279202.1	Non-NTR	WP_013278737.1	Non-NTR
2017978	Firmicutes	Clostridia	Halanaerobiales	Halobacteroidaceae	Candidatus Frackibacter	Candidatus Frackibacter sp. WG13	WP_089750735.1	WP_078811149.1					WP_089747994.1	Non-NTR	WP_089747586.1	Non-NTR
748449	Firmicutes	Clostridia	Halanaerobiales	Halobacteroidaceae	Halobacteroides	Halobacteroides halobius DSM 5150	WP_015327118.1	WP_015327789.1					WP_015327790.1	Non-NTR	WP_015327651.1	Non-NTR
1323375	Firmicutes	Clostridia	Halanaerobiales	NA	Anoxybacter	Anoxybacter fermentans	WP_127016387.1	WP_127016217.1					WP_127016218.1	Non-NTR
2094029	Firmicutes	Clostridia	Halanaerobiales	NA	NA	Halanaerobiales bacterium	MCG8516002.1	MCG8514502.1	MCG8515999.1				MCG8514717.1	Non-NTR	MCG8514501.1	Non-NTR	MCG8514368.1	Non-NTR
759412	Firmicutes	Clostridia	Natranaerobiales	Natranaerobiaceae	Natranaerobius	Natranaerobius trueperi	WP_089022867.1	WP_089022526.1					WP_089022527.1	NTR	WP_089023408.1	Non-NTR
457570	Firmicutes	Clostridia	Natranaerobiales	Natranaerobiaceae	Natranaerobius	Natranaerobius thermophilus JW/NM-WN-LF	WP_012446626.1	WP_012446954.1					WP_012446625.1	NTR	WP_012446953.1	Non-NTR	WP_012448555.1	Non-NTR
273068	Firmicutes	Clostridia	Thermoanaerobacterales	Thermoanaerobacteraceae	Caldanaerobacter	Caldanaerobacter subterraneus subsp. tengcongensis MB4	WP_050724089.1						WP_009610631.1	NTR	WP_009610743.1	NTR
351627	Firmicutes	Clostridia	Thermoanaerobacterales	Thermoanaerobacterales Family III. Incertae Sedis	Caldicellulosiruptor	Caldicellulosiruptor saccharolyticus DSM 8903	WP_011917248.1						WP_011916117.1	Non-NTR
697281	Firmicutes	Clostridia	Thermoanaerobacterales	Thermoanaerobacterales Family IV. Incertae Sedis	Mahella	Mahella australiensis 50-1 BON	WP_013780566.1	WP_013779924.1					WP_013781363.1	Non-NTR
747365	Firmicutes	Clostridia	Thermoanaerobacterales	Thermodesulfobiaceae	Thermodesulfobium	Thermodesulfobium narugense DSM 14796	WP_013756711.1						WP_013756250.1	NTR	WP_013755838.1	Non-NTR
451640	Firmicutes	Erysipelotrichia	Erysipelotrichales	Erysipelotrichaceae	Catenibacterium	Catenibacterium mitsuokai DSM 15897	EEF95256.1						EEF94402.1	NTR
999413	Firmicutes	Erysipelotrichia	Erysipelotrichales	Erysipelotrichaceae	Erysipelatoclostridium	Clostridium innocuum 2959	WP_002608212.1	WP_002608382.1					WP_002606541.1	NTR	WP_002606014.1	NTR	WP_002607485.1	Non-NTR
1648	Firmicutes	Erysipelotrichia	Erysipelotrichales	Erysipelotrichaceae	Erysipelothrix	Erysipelothrix rhusiopathiae	WP_003775489.1	WP_003774532.1					WP_003774448.1	NTR	WP_003774928.1	Non-NTR
1555112	Firmicutes	Limnochordia	Limnochordales	Limnochordaceae	Limnochorda	Limnochorda pilosa	WP_068138614.1						WP_231699306.1	NTR	WP_082726226.1	Non-NTR
243899	Firmicutes	NA	NA	NA	NA	endosymbiont TC1 of Trimyema compressum	WP_088370157.1	WP_088369032.1					WP_088370303.1	NTR
1871025	Firmicutes	NA	NA	NA	Ndongobacter	Ndongobacter massiliensis	WP_072514987.1						WP_072513985.1	NTR	WP_072514988.1	Non-NTR
591001	Firmicutes	Negativicutes	Acidaminococcales	Acidaminococcaceae	Acidaminococcus	Acidaminococcus fermentans DSM 20731	WP_012938193.1	WP_012938834.1					WP_012938833.1	NTR	WP_012937591.1	Non-NTR
1111120	Firmicutes	Negativicutes	Acidaminococcales	Acidaminococcaceae	Acidaminococcus	Acidaminococcus sp. BV3L6	WP_021737097.1						WP_227077631.1	NTR TRX	WP_009015314.1	Non-NTR
1122957	Firmicutes	Negativicutes	Acidaminococcales	Acidaminococcaceae	Phascolarctobacterium	Phascolarctobacterium faecium DSM 14760	WP_021718101.1						WP_211305778.1	NTR	WP_113077283.1	NTR TRX	WP_021717837.1	Non-NTR
2499140	Firmicutes	Negativicutes	NA	NA	NA	Negativicutes bacterium	NCB76754.1	NCB76135.1	NCB94896.1	NCB96261.1			NCB77740.1	NTR	NCB77327.1	Non-NTR
927704	Firmicutes	Negativicutes	Selenomonadales	Selenomonadaceae	Selenomonas	Selenomonas ruminantium subsp. lactilytica TAM6421	WP_014425028.1						WP_014430968.1	NTR	WP_014423541.1	Non-NTR
1930071	Firmicutes	Negativicutes	Selenomonadales	Sporomusaceae	Methylomusa	Methylomusa anaerophila	WP_126309672.1	WP_126310128.1					WP_232035485.1	NTR	WP_126308029.1	Non-NTR
1192197	Firmicutes	Negativicutes	Selenomonadales	Sporomusaceae	Pelosinus	Pelosinus fermentans JBW45	WP_007936594.1	WP_007957783.1	WP_007953553.1				WP_007957781.1	NTR	WP_007953773.1	NTR
39950	Firmicutes	Negativicutes	Veillonellales	Veillonellaceae	Dialister	Dialister pneumosintes	WP_119056377.1	WP_022513630.1					WP_022513651.1	NTR TRX	WP_083989993.1	NTR
1064535	Firmicutes	Negativicutes	Veillonellales	Veillonellaceae	Megasphaera	Megasphaera elsdenii DSM 20460	WP_014015650.1	WP_014016145.1					NA
479436	Firmicutes	Negativicutes	Veillonellales	Veillonellaceae	Veillonella	Veillonella parvula DSM 2008	WP_004696229.1	WP_004698670.1					NA
1852374	Firmicutes	Tissierellia	NA	NA	Ezakiella	Ezakiella massiliensis	WP_075573847.1						WP_075573848.1	NTR
1128398	Firmicutes	Tissierellia	Tissierellales	Gottschalkiaceae	Gottschalkia	Gottschalkia acidurici 9a	NA						WP_014967238.1	NTR
1123281	Firmicutes	Tissierellia	Tissierellales	NA	Sporanaerobacter	Sporanaerobacter acetigenes DSM 13106	WP_072744150.1						WP_072744151.1	NTR
334413	Firmicutes	Tissierellia	Tissierellales	Peptoniphilaceae	Finegoldia	Finegoldia magna ATCC 29328	WP_002837255.1	WP_002835444.1	WP_012290824.1				WP_002837510.1	NTR
1347392	Firmicutes	Tissierellia	Tissierellales	Tissierellaceae	Anaerosalibacter	Anaerosalibacter massiliensis	WP_042682891.1	WP_042680256.1					WP_222704751.1	NTR	WP_042679683.1	NTR

## Sheet: Fig 2B
Fold change in sigB::erm compared to WT
trxB1	trxB2	trxB3	trxA2
0.38	0.39	2.2	0.5
0.2	0.52	2.04	0.77
0.12	0.11	1.37	1.33
0.19	0.3	3.74	2.87
0.27	0.37	0.59	1.14
0.51	0.26	0.53	0.71
0.93	0.46	3.53	1.52

## Sheet: Fig 2C
Fold change at 1% O2 compared to anaerobiosis
trxB1	trxB2	trxB3	trxA2
7.99473	3.54503	2.93732	6.55688
6.3184	2.31575	0.706876	6.30949
7.42787	2.68455	2.23377	8.14295
9.95727	6.90799	7.10924	9.64807
0.423715	0.402607	2.11844	1.27388
2.42638	0.924145	2.66882	2.53053

## Sheet: Fig 2E
Fluorescence intensity
630∆erm PtrxA1-FAST Anae						630∆erm PtrxA1-FAST 1% O2						630∆erm::sigB PtrxA1-FAST Anae						630∆erm::sigB PtrxA1-FAST 1% O2
110.301	109.468	106.272	136.472	108.236	113.385	174.986	175.486	206.558	276.954	505.505	135.447	107.525	106.884	107.833	108.505	108.431	108.226	106.508	106.449	107.214	102.864	102.333	106.384
111.065	115.054	109.523	141.885	110.611	112.301	170.426	251.028	195.441	237.363	250.588	150.475	108.581	108.216	108.35	109.016	108.349	108.766	106.234	107.122	107.708	103.279	101.634	104.533
110.413	111.834	109.926	137.342	110.653	113.447	168.998	189.29	190.455	243.611	227.122	163.172	107.179	108.218	107.797	109.045	109.173	107.561	106.349	106.859	107.113	102.452	101.727	105.14
108.68	109.571	109.459	136.836	110.92	112.065	148.313	169.196	268.102	354.825	266.248	143.044	106.86	106.601	108.678	109.673	110.213	108.387	106.503	106.898	107.486	102.21	101.632	104.033
108.908	110.038	108.286	139.908	110.432	116.504	184.034	310.171	161.806	288.352	196.733	138.981	111.914	106.61	108.212	108.487	109.307	108.772	106.516	107.156	106.562	102.376	102.192	106.473
121.654	111.542	107.252	138.32	112.552	111.138	215.343	298.271	219.147	204.448	225.251	172.927	108.257	106.68	109.417	109.963	109.732	108.133	107.355	107.523	105.922	101.936	102.617	104.247
108.167	113.211	108.666	160.694	111.44	113.36	225.978	148.632	539.08	177.177	273.113	179.252	107.627	107.959	108.032	108.196	108.212	108.126	107.132	106.922	107.826	102.261	102.235	104.353
110.74	113.696	110.803	139.873	112.674	113.491	204.954	155.843	235.894	299.417	239.102	154.385	108.143	107.581	106.996	108.469	108.894	108.125	106.449	106.959	108.737	101.746	102.435	104.564
109.254	114.675	108.384	146.663	111.261	113.133	185.586	147.781	216.714	301.619	196.466	208.874	107.083	106.997	108.626	108.468	109.656	109.286	105.339	107.766	108.344	102.586	102.049	105.212
110.927	111.318	108.522	148.333	110.438	111.134	362.158	145.318	279.031	338.041	208.904	182.455	107.79	107.198	108.728	108.978	108.691	108.389	105.258	107.319	106.698	102.857	102.62	103.982
109.317	112.724	108.399	149.658	113.98	114.611	392.598	157.027	204.709	370.745	212.118	162.575	107.608	107.962	107.321	109.423	109.079	108.58	105.591	107.053	107.073	103.053	102.037	103.067
110.094	112.008	111.15	148.363	108.744	116.626	362.373	158.965	293.56	300.204	526.119	168.099	107.61	107.091	108.112	108.243	107.613	108.57	106.324	107.089	108.486	101.581	102.083	103.185
108.064	111.545	106.931	132.341	110.331	111.278	184.923	171.306	521.149	209.696	222.771	193.828	108.551	106.969	108.043	111.247	108.791	108.952	105.618	106.991	106.85	102.034	102.534	102.194
109.574	110.908	107.753	137.39	110.101	109.975	180.273	178.239	490.038	205.622	204.365	222.811	109.412	107.733	108.782	110.755	109.221	108.386	107.435	106.989	106.658	101.914	101.862	102.758
109.825	110.942	108.178	135.124	110.383	111.832	275.453	184.82	254.762	180.345	170.876	148.514	108.275	106.894	107.388	107.776	110.341	108.522	107.174	108.232	106.369	102.14	101.659	104.41
109.602	148.298	109.294	134.327	110.051	112.572	188.597	162.962	199.451	170.835	224.599	158.085	106.643	107.779	108.147	108.846	110.593	109.654	106.045	108.155	106.714	101.962	102.542	103.776
109.151	111.998	106.809	141.647	110.283	110.439	172.86	126.213	211.594	223.775	175.121	152.919	107.156	107.123	108.261	108.994	111.162	110.565	105.618	108.718	107.712	102.318	102.413	103.385
108.86	113.644	107.786	146.837	109.71	115.536	147.867	312.912	257.433	192.501	204.444	174.574	108.302	106.602	109.265	109.099	110.616	110.027	106	109.54	107.483	101.651	102.325	103.089
108.083	115.368	109.111	139.694	112.306	121.441	233.973	144.693	739.482	212.17	221.524	207.673	108.093	105.988	107.533	109.424	108.868	110.499	106.159	107.335	107.184	102.162	102.433	103.812
108.413	112.481	109.08	137.448	124.962	111.452	172.819	191.114	495.619	307.178	371.57	141.183	107.778	106.37	107.565	110.801	109.294	110.251	106.209	109.065	108.227	101.362	102.441	105.35
107.925	114.174	107.584	141.468	111.887	121.736	397.955	184.856	326.814	244.125	391.549	145.332	108.123	106.791	107.629	110.691	109.7	109.8	105.467	106.643	108.307	101.719	102.19	102.359
106.372	110.38	106.375	148.94	113.397	159.565	218.733	180.433	315.255	273.898	300.256	152.336	107.498	107.201	107.64	110.792	108.335	108.44	107.334	106.684	106.967	102.782	102.669	102.822
107.143	111.177	107.348	139.624	112.66	113.656	237.362	224.888	253.843	297.21	217.854	176.082	108.041	107.075	108.631	110.158	109.156	109.401	106.682	108.965	106.419	102.266	102.552	103.316
112.714	109.197	107.543	130.083	110.49	118.343	179.368	254.74	341.003	189.229	240.974	158.728	107.51	107.912	107.063	111.018	111.064	109.176	106.617	106.444	106.345	101.96	102.814	102.219
116.352	114.091	108.23	135.939	112.403	113.216	167.022	282.495	179.153	222.476	224.921	160.191	108.906	107.747	106.88	111.12	110.226	108.86	105.777	107.195	108.002	101.864	102.645	103.63
109.701	115.865	108.1	144.617	112.074	112.271	227.121	203.922	240.003	309.052	223.39	165.584	109.061	106.807	108.119	110.27	109.342	109.742	106.259	107.965	108.471	102.139	102.523	104.745
110.726	112.974	105.974	149.843	118.558	111.967	176.928	242.021	258.791	274.233	242.023	144.428	108.136	107.941	107.401	109.49	109.863	108.08	105.205	107.984	107.572	101.944	103.066	102.525
111.187	111.005	110.503	143.84	110.891	111.375	229.12	219.485	269.37	273.57	260.197	207.863	107.792	108.338	107.103	107.753	108.64	108.917	106.193	108.752	107.544	101.594	102.024	103.148
123.72	114.027	107.79	147.557	113.477	113.649	263.856	233.77	266.532	301.534	282.153	137.596	106.612	107.171	107.257	109.084	108.824	108.755	106.695	107.664	107.348	101.879	102.53	103.831
108.685	108.518	108.228	138.94	109.689	112.117	209.596	197.116	305.783	435.7	274.826	188.93	107.946	107.4	109.598	109.632	108.222	110.215	107.079	108.518	105.73	102.569	102.862	103.387
113.422	112.26	106.674	131.395	111.831	121.655	226.597	195.4	298.341	200.529	430.158	155.921	108.1	107.907	108.733	107.629	110.08	110.715	105.938	113.249	107.171	101.788	103.028	102.792
109.8	113.31	108.955	138.095	109.038	114.104	236.482	201.483	245.759	220.92	185.587	145.738	108.335	107.765	109.525	110.001	109.229	110.273	106.004	110.063	106.842	101.528	103.74	103.567
110.194	110.565	109.275	145.811	111.318	113.377	311.908	201.483	341.734	251.561	234.828	152.738	106.899	106.033	107.715	108.615	108.613	109.049	106.617	108.889	107.143	101.74	103.412	104.303
107.62	112.793	109.1	144.101	114.668	115.311	170.051	188.097	276.978	225.257	395.005	163.788	107.237	106.438	107.901	108.067	108.492	110.438	105.902	108.722	106.682	102.163	102.852	104.567
109.906	109.619	107.032	208	113.279	108.937	198.685	209.912	238.739	187.7	238.243	145.529	106.262	107.407	106.631	108.328	109.041	110.831	106.396	108.517	107.126	102.169	103.169	105.083
110.969	108.576	108.286	159.617	112.206	113.29	186.328	329.155	225.658	181.425	291.073	186.689	108.246	107.719	108.858	108.196	109.304	110.406	106.739	108.622	107.678	102.127	102.553	102.719
107.525	113.62	106.661	143.551	110.345	110.147	175.82	336.042	219.862	226.912	381.973	146.927	108.83	106.721	108.657	108.498	108.651	109.871	106.783	108.979	107.34	101.516	102.658	103.7
107.503	111.347	105.475	146.985	110.826	112.095	162.82	160.146	260.692	222.706	357.126	142.855	107.591	107.063	107.98	108.461	107.878	110.333	105.99	110.236	108.035	101.895	102.994	103.485
108.626	109.283	105.555	145.855	109.349	110.956	167.622	150.944	236.403	210.311	273.407	151.354	108.073	107.614	108.495	110.097	107.983	109.665	107.098	109.434	108.57	101.868	103.346	104.135
110.504	108.73	108.614	222.272	108.643	110.673	135.322	205.796	186.494	252.696	256.936	170.492	106.062	107.521	107.962	110.366	109.611	109.74	105.979	108.099	107.824	101.409	103.662	103.503
108.997	111.779	109.439	136.803	110.752	115.171	146.557	168.51	215.689	218.454	234.479	167.503	108.025	108.66	108.182	109.485	109.787	109.136	106.323	109.228	106.672	101.718	102.476	102.944
107.253	111.214	106.965	134.07	110.513	113.341	146.633	168.703	337.153	197.754	259.166	160.662	107.5	107.088	106.25	108.912	110.203	109.017	106.567	107.608	107.807	101.755	102.882	104.419
106.152	108.421	109.232	151.163	115.14	120.551	145.122	202.959	272.943	221.376	218.502	184.399	108.339	107.289	106.857	107.456	108.174	109.057	107.943	107.845	107.271	102.158	101.793	103.958
108.464	113.285	107.734	135.236	113.146	112.398	140.012	164.045	293.901	212.411	239.88	156.841	112.774	106.363	108.962	109.1	108.733	109.147	105.842	111.468	107.451	101.993	102.042	103.778
107.653	112.271	110.337	139.024	112.973	111.391	284.986	228.283	165.265	202.922	186.772	180.286	106.688	107.76	108.434	108.433	109.554	108.794	105.608	108.215	107.695	101.317	102.576	103.767
108.838	109.925	106.283	133.483	113.884	110.116	223.53	207.471	181.866	231.345	404.227	186.896	107.961	107.903	107.505	109.013	110.246	109.193	105.406	107.204	106.875	101.801	103.332	104.447
111.653	109.717	107.154	137.25	112.44	112.063	160.221	200.929	231.255	283.79	274.102	190.408	107.351	106.509	107.592	107.696	109.569	110.071	106.411	117.318	106.805	101.713	102.912	104.712
110.619	106.147	108.462	134.855	109.733	108.59	161.222	190.233	307.357	321.466	222.318	153.039	107.234	106.765	107.417	108.413	108.297	110.663	108.092	108.977	107.057	100.832	102.305	103.176
108.724	110.109	105.598	143.246	109.386	109.237	186.176	352.922	279.486	253.084	191.166	177.609	107.225	106.487	108.427	108.09	109.813	109.284	106.722	106.959	105.995	101.948	102.291	102.885
110.384	109.5	108.956	140.556	110.766	117.646	152.134	158.958	192.82	215.55	218.003	164.114	106.478	106.62	108.908	107.326	108.656	110.892	105.594	107.663	107.007	102.06	102.333	104.028
110.999	107.206	107.31	147.111	111.194	107.484	229.901	172.136	354.176	240.691	204.091	143.713	107.139	107.367	108.17	108.133	108.359	110.789	106.64	108.047	106.929	102.069	102.872	103.713
113.273	111.272	107.137	160.697	115.306	109.847	212.694	150.69	253.6	267.493	199.999	133.759	106.42	107.414	107.692	107.684	109.219	110.073	105.903	107.016	110.25	101.693	102.123	103.209
111.688	111.697	110.107	135.553	111.271	109.155	253.767	154.577	199.71	228.327	190.446	165.78	106.895	106.931	106.63	107.812	108.871	109.467	107.034	106.901	108.723	101.388	102.268	104.293
110.145	114.96	107.91	131.494	110.915	108.49	283.96	158.774	152.197	198.007	240.225	192.965	107.715	108.179	107.539	108.839	108.555	108.518	107.49	107.593	108.54	101.666	101.684	102.868
113.479	113.216	109.718	141.665	110.242	106.372	177.125	148.115	121.465	244.484	255.366	201.999	108.233	107.354	107.266	107.845	108.612	109.235	106.433	107.003	110.178	102.056	101.751	104.384
112.836	112.709	110.581	173.339	111.799	108.854	241.896	156.566	178.734	176.76	231.205	167.25	109.077	107.227	108.252	107.971	108.062	110.137	106.537	107.424	106.915	102.129	102.722	103.564
110.284	110.471	108.948	147.155	108.34	109.431	167.549	177.774	239.548	243.697	229.667	141.728	107.405	107.522	107.023	109.374	108.272	109.43	105.892	107.177	107.768	101.931	102.341	103.779
113.099	110.314	108.839	133.565	108.053	110.102	176.898	183.742	286.064	239.177	228.329	161.623	108.182	107.498	107.282	110.174	108.901	108.797	106.508	106.354	106.435	101.601	101.949	103.898
111.829	112.4	106.404	144.81	109.572	112.704	208.425	147.72	200.878	227.329	285.592	155.96	108.503	106.78	107.731	109.653	109.285	107.652	105.786	107.615	107.25	102.176	101.825	103.742
110.3	110.968	108.333	135.354	110.831	109.898	173.915	125.756	203.112	240.381	217.378	154.504	108.598	106.254	107.458	108.469	109.046	109.406	107.346	107.472	107.702	102.36	102.453	103.164
110.388	114.35	107.76	134.41	112.53	110.562	312.025	135.735	267.581	315.102	228.683	137.141	109.603	106.885	108.974	107.973	108.513	109.444	106.137	108.713	107.305	101.312	103.185	103.96
128.404	108.957	108.612	134.137	113.515	115.305	170.39	155.495	341.477	253.562	207.575	279.43	107.312	106.674	108.462	107.982	108.482	109.446	106.19	107.451	106.55	101.378	102.583	103.937
108.062	110.076	106.541	135.309	120.5	112.444	162.085	161.667	159.943	514.282	318.455	200.046	108.492	106.945	108.289	108.918	108.563	108.583	107.01	106.809	106.488	100.463	103.13	103.269
109.588	109.418	107.566	154.481	109.614	110.773	198.084	143.024	175.274	293.388	377.774	214.414	107.73	107.904	108.21	108.539	110.388	108.397	106.932	107.767	106.54	101.186	103.142	103.352
107.951	111.34	107.762	145.158	108.133	111.176	133.734	155.102	265.465	247.003	391.965	310.911	108.335	107.49	107.693	108.451	111.843	109.065	106.765	107.501	106.892	100.526	103.208	103.874
109.544	113.708	110.792	134.724	107.752	108.886	176.38	214.231	331.321	370.277	391.928	203.109	108.507	107.516	106.518	109.828	109.213	109.831	106.428	106.847	106.57	101.088	103.219	103.361
110.498	114.795	108.153	139.727	109.937	107.85	146.462	138.183	223.977	496.171	236.073	248.699	106.852	107.014	109.152	109.175	109.202	110.135	106.051	107.9	107.408	102.351	103.251	102.226
109.419	108.956	107.212	131.449	112.891	109.942	162.881	207.732	176.546	215.463	277.287	344.648	107.748	107.507	107.805	108.221	109.512	109.175	105.382	109.273	106.822	101.717	103.175	102.468
106.795	110.243	109.172	134.552	117.235	109.41	163.651	147.945	162.99	188.295	306.1	263.467	108.234	107.237	108.091	110.603	109.823	109.31	105.97	108.567	107.616	101.693	103.121	103.162
106.557	114.281	112.43	153.221	110.702	108.532	165.478	171.369	180.932	218.845	291.955	207.755	106.81	108.691	106.433	110.623	109.851	109.653	105.268	109.588	106.88	101.027	103.317	101.43
108.408	113.163	110.283	140.802	111.381	107.113	256.358	167.793	185.045	238.779	267.345	330.661	107.712	109.716	107.634	109.528	109.992	109.56	106.882	108.265	106.725	102.37	103.596	103.947
107.302	110.233	107.106	144.584	108.465	108.5	219.616	134.435	163.651	271.363	287.512	289.749	107.926	107.462	108.165	106.851	109.703	108.672	106.599	107.431	107.419	102.346	103.496	102.869
107.583	109.803	108.662	149.26	112.725	110.394	304.527	194.531	320.421	379.164	192.235	171.553	107.484	108.998	106.629	106.864	109.09	108.465	107.725	107.371	107.762	101.357	103.877	105.675
108.057	109.486	109.904	138.031	116.585	107.202	276.302	208.268	298.036	261.265	232.043	178.031	108.411	107.813	106.376	106.981	109.481	109.405	106.903	107.907	107.256	102.382	103.482	103.372
108.4	108.487	107.398	147.739	111.701	112.002	139.204	344.945	183.452	246.668	330.116	272.588	109.723	108.469	107.247	107.922	110.079	108.917	105.691	108.568	107.219	102.482	102.677	103.736
107.105	107.379	112.51	139.908	111.869	116.648	176.77	199.536	224.338	214.959	177.544	219.619	107.837	112.045	108.292	108.857	109.561	109.703	107.056	108.129	107.36	102.649	103.114	105.005
109.234	112.055	107.845	141.587	134.662	114.238	143.736	206.961	180.217	448.191	316.187	186.244	109.783	108.968	107.409	110.384	108.992	109.554	107.029	108.366	106.298	102.03	103.36	105.654
111.869	108.223	109.255	139.993	113.791	106.805	132.969	206.844	313.65	393.005	250.934	169.498	106.673	107.909	108.171	110.254	109.568	109.32	107.919	108.927	106.995	102.164	103.246	103.315
110.648	109.927	106.874	152.528	115.528	115.254	147.892	217.25	160.66	194.989	288.59	237.825	107.893	108.071	107.69	107.437	108.363	108.287	108.338	107.925	106.218	101.67	103.986	102.366
112.918	112.192	109.334	147.096	108.766	107.2	166.648	232.35	263.649	198.987	262.672	200.704	106.879	107.119	108.604	107.202	107.223	107.701	111.025	108.06	107.203	102.252	103.263	104.906
113.558	107.682	110.383	148.629	111.309	106.937	165.792	241.189	437.333	242.972	208.518	1100.89	107.521	108.637	107.379	108.351	108.183	109.361	110.682	107.983	107.437	101.864	101.606	104.704
111.139	109.533	108.219	141.423	113.088	106.774	143.46	428.379	164.502	387.725	269.15	558.083	108.069	108.764	107.524	109.184	109.463	108.44	108.026	108.656	106.212	102.275	102.111	103.106
111.208	111.491	115.675	237.878	109.114	108.599	141	257.999	161.298	338.553	231.445	224.755	108.61	108.698	107.305	108.417	107.591	108.891	107.536	106.456	108.86	102.191	101.54	103.95
110.098	110.488	112.681	133.276	114.77	135.856	156.355	324.124	161.674	214.708	259.99	241.597	107.971	107.382	106.839	107.025	107.458	108.233	105.332	107.583	107.524	101.546	101.507	104.438
109.947	110.526	110.922	144.132	111.262	129.714	148.652	181.867	181.748	375.232	550.981	175.655	107.337	108.79	107.444	108.255	107.491	108.039	105.06	108.075	107.236	101.334	102.728	103.01
109.946	109.113	109.463	135.727	110.365	132.34	148.581	184.523	159.599	215.652	191.785	292.57	107.32	107.513	108.729	106.826	107.172	108.696		106.983	107.178	101.279	102.8	102.845
109.281	108.37	107.762	134.701	106.665	139.627	160.981	183.412	168.592	316.915	365.302	194.184	107.516	106.377	106.823	107.82	108.434	108.291		107.309	107.612	101.403	102.675	103.066
112.556	109.675	107.187	127.787	108.189	149.732	173.546	179.623	176.74	212.207	258.47	194.184	107.205	108.137	108.205	107.183	108.493	109.793		108.109	107.518	101.438	103.205	104.172
110.247	111.662	106.387	107.207	108.334	136.087	181.036	204.032	192.282	209.598	383.632	145.756	107.442	108.032	106.729	108.924	107.548	109.431		109.356	108.25	102.076	103.431	104.418
112.73	113.032	107.02	107.584	116.814	129.657	210.786	276.921	192.673	285.978	234.225	240.441	107.211	107.63	107.191	109.433	108.91	108.481		106.756	107.313	101.978	102.684	103.48
109.252	110.605	107.796	107.59	121.987	137.064	202.439	197.077	167.829	188.249	279.218	219.266	106.576	108.807	107.498	109.806	108.143	109.15		107.443	106.613	101.363	101.745	105.361
110.26	110.56	107.431	111.964	115.605	133.946	340.029	210.603	186.826	217.5	272.864	259.76	107.065	107.899	107	110.72	108.181	109.58		108.801	106.387	101.128	103.708	105.954
111.881	110.199	108.162	110.23	126.007	131.929	205.557	183.09	201.195	276.693	247.443	235.433	108.398	107.06	106.566	110.906	109.336	109.273		109.481	105.345	101.119	101.942	105.138
110.207	111.37	106.211	121.428	108.281	133.251	198.493	230.131	185.377	229.077	226.326	355	107.632	108.439	106.433	110.695	107.725	109.571		107.484	106.355	103.838	102.618	103.47
111.33	111.313	107.282	108.885	114.282	133.907	325.38	181.366	175.31	376.439	297.59	252.769	108.178	107.768	106.706	110.708	107.659	108.608		107.541	105.415	102.834	101.782	103.918
111.621	109.928	107.899	108.649	163.14	130.758	134.72	180.212	160.999	302.098	251.071	182.888	108.361	108.537	108.257	109.717	108.346	108.876		106.96	104.886	102.939	101.527	104.731
107.213	110.611	107.857	111.698	117.707	135.536	177.222	157.349	228.179	300.097	241.103	192.899	108.412	108.212	108.236	108.196	108.105	108.373		107.333	105.434	104.701	101.987	103.583
110.204	109.69	110.122	113.694	111.453	130.694	191.748	171.949	161.305	141.259	195.811	259.106	107.642	107.231	107.725	108.953	108.472	106.664		108.536	103.696	106.141	101.147	103.055
109.957	108.508	107.581	112.686	108.072	135.62	250.921	217.385	439.259	720.303	174.111	415.688	107.849	107.68	107.299	108.058	107.591	108.707		107.533	103.433	106.083	101.48	102.549
108.306	109.733	113.553	112.639	119.392	128.171	419.513	164.266	243.124	181.979	277.259	205.137	109.075	107.965	107.992	108.453	108.176	108.825		107.15	102.992	103.514	101.553	103.342

## Sheet: Fig 3B
Log(normalized survival vs WT)
WT	trxB1::erm	∆trxB2	trxB1::erm/∆trxB2	∆trxA1	∆trxA2	∆trxA3	∆trxA1/∆trxA2	∆trxA1/∆trxA3	∆trxA2/∆trxA3	∆trxA1/∆trxA2/∆trxA3	∆spx
0	-0.238239	0	-3.47712	-0.60206	-0.845098	0.322219	-5.8451	0.0669468	0.30103	-5.52288	-0.09691
0	-0.685397	0.30103	-4.47712	0.30103	-0.09691	0.669007	-3.47712	0.447158	0.367977	-5.30103	0.176091
0	-0.743389	-0.124939	-5.60206	-0.477121	-0.778151	-0.118099	-5.47712	0.455932	-0.0211893	-5.44716	0.09691
0	-0.124939	0.176091	-5.22185	-0.756962	-0.30103	0.0579919	-5.12494	-0.163857	0.262112	-6.20412	-0.367977
0	-0.0791812	0.335792	-5	0.477121	0.778151	-0.845098	-5.36798	-0.896251	0.30103	-5.30103	-0.09691

## Sheet: Fig 3C
log (survival)
WT	trxB1::erm	∆trxB2	trxB1::erm/∆trxB2	∆trxA1	∆trxA2	∆trxA3	∆trxA1/∆trxA2	∆trxA1/∆trxA3	∆trxA2/∆trxA3	∆trxA1/∆trxA2/∆trxA3
-0.221849	-0.60206	0.124939	-4	-0.09691	0.352183	-0.69897	-4	-0.30103	-0.90309	-2.77806
0.146128	-0.30103	0	-3	-0.0791814	0	-0.69897	-1.87507	-0.954243	-0.60206	-2.77806
-0.39794	-0.30103	-0.77815	-4.04096	-0.39794	0	-1.17609	-3.22185	-0.69897	-0.60206	-3.12494
-0.477122	-0.60206	-0.69897	-4.69897	-0.664207	-1.22185	0.477121	-3.52288	-0.69897	0	-4.69897
-0.30103	-1.39794	-0.756962	-3.61979	-0.69897	0.124939	0	-4	-0.477122	-0.124939	-4.60206

## Sheet: Fig 3D
log(survival)
WT	trxB1::erm	∆trxB2	trxB1::erm/∆trxB2	∆trxA1	∆trxA2	∆trxA3	∆trxA1/∆trxA2	∆trxA1/∆trxA3	∆trxA2/∆trxA3	∆trxA1/∆trxA2/∆trxA3
-0.0669467	0.335792	0.124939	-3.47756	0	0.954243	-0.323306	-3.30103	-0.176091	0.30103	-4
0.30103	0.367977	0.0457574	-4.39794	0.0321847	-0.367977	-0.124939	-3.24336	-0.221849	-0.243038	-3.30103
-0.210853	-0.255272	0.0791812	-3.64016	-0.138303	0	-0.176091	-2	-0.255272	0.0791812	-4
-0.221849	0.477121	-0.477122	-1.60206	-0.124939	-0.124939	0.778151	-3.69897	-0.221849	-0.0579919	-3.47756
0.09691	0.146128	0	-3.35262	0.425969	0.255273	0.30103	-2.75696	0.845098	0	-3.90309

## Sheet: Fig 3E
log(survival)
WT	trxB1::erm	∆trxB2	trxB1::erm/∆trxB2	∆trxA1	∆trxA2	∆trxA3	∆trxA1/∆trxA2	∆trxA1/∆trxA3	∆trxA2/∆trxA3	∆trxA1/∆trxA2/∆trxA3
0.30103	-1.30103	-0.30103	-2.47713	0	-0.90309	-0.778151	-2	0.124939	-1.30103	-5.48149
0.30103	-0.30103	-0.890856	-1	0	-1.12494	0.176091	-2.47713	-0.39794	0.30103	-2
0	-1.12494	-1.60206	-5.30103	-0.845098	-0.721246	-0.477121	-1.64782	-1.12494	-1.39794	-2.09691
-0.69897	-0.60206	-1.52288	-4.30103	-0.39794	-1.60206	-0.477121	-3	-2.12494	-1.90309	-4.63639
-0.60206	-1.75696	-0.176091	-2.69897	-2.60206	0	-1.47712	-1.04576	-1.30103	-1.30103	-4.47756

## Sheet: Fig 4C
Log(normalized survival vs WT)
WT pMTL	trxB1/B2 pMTL	trxB1/B2 pMTLtrxB1	trxB1/B2 pMTLtrxB2	trxB1/B2 pMTLtrxB4
0	-5.60206	-1.79395	-0.90309	-1.07918
0	-5.30103	-1.07918	-1.02803	-0.728933
0	-5.30103	-1.85733	-0.535113	0.20412
0	-5.47712	-1.50515	-1.15836	-0.367977
0	-5.47712	-1.47712	-1.12494	-0.221849

[truncated: 38 more sheets: Fig 4D, Fig 4E, Fig 5A, Fig 5B, Fig 5C, Fig 5D, Fig 5E, Fig 5F, Fig 6A, Fig 6B, Fig 6C, Fig 6D, Fig 8A, Fig 8B, Fig 8C, Fig 8E, Fig 8F, Fig S2B, Fig S2C, Fig S3A …]
